# Supplementary material for: 1-[1-(2,1,3-Benzoxadiazol-5-ylmeth­yl)-1H-1,2,3-triazol-4-yl]hexan-1-one
Source: Acta Crystallogr Sect E Struct Rep Online. 2012 Oct 13;68(Pt 11):o3132. doi: 10.1107/S1600536812041839 (PMC3515235; doi:10.1107/S1600536812041839)
Supplement: Supplementary file 1 [file e-68-o3132-sup1.cif]

##############################################################################
#                                                                            #
# This CIF contains the data in a paper accepted for publication in          #
# Acta Crystallographica Section E. It conforms to the requirements of       #
# Notes for Authors for Acta Crystallographica Section E, and has been       #
# peer reviewed under the auspices of the IUCr Commission on Journals.       #
#                                                                            #
# Full details of the Crystallographic Information File format               #
# are given in the paper "The Crystallographic Information File (CIF):       #
# a New Standard Archive File for Crystallography" by S. R. Hall, F. H.      #
# Allen and I. D. Brown [Acta Cryst. (1991), A47, 655-685].                  #
#                                                                            #
# The current version of the core CIF dictionary is obtainable from          #
# ftp://ftp.iucr.org/pub/cif_core.dic.                                       #
#                                                                            #
# Software is freely available for graphical display of the structure(s)     #
# in this CIF. For information consult the CIF software page                 #
# http://www.iucr.org/resources/cif/software.                                #
#                                                                            #
# This file may be used for bona fide research purposes within the           #
# scientific community so long as proper attribution is given to the journal # 
# article from which it was obtained.                                        #
#                                                                            #
##############################################################################
data_I
_audit_creation_method     SHELXL-97
_chemical_name_systematic
;
1-[1-(2,1,3-Benzoxadiazol-5-ylmethyl)-1<i>H</i>-1,2,3-triazol-4-yl]hexan-1-one
;
_chemical_name_common     ?
_chemical_formula_moiety     'C15 H17 N5 O2'
_chemical_formula_sum     'C15 H17 N5 O2'
_chemical_formula_iupac     'C15 H17 N5 O2'
_chemical_formula_weight     299.34
_chemical_melting_point     ?
_symmetry_cell_setting     monoclinic
_symmetry_space_group_name_H-M     'P 21/c'
_symmetry_space_group_name_Hall     '-P 2ybc'
loop_
    _symmetry_equiv_pos_as_xyz
    'x, y, z'
    '-x, y+1/2, -z+1/2'
    '-x, -y, -z'
    'x, -y-1/2, z-1/2'
_cell_length_a     16.5752(16)
_cell_length_b     5.5429(5)
_cell_length_c     16.2452(16)
_cell_angle_alpha     90.00
_cell_angle_beta     91.3612(13)
_cell_angle_gamma     90.00
_cell_volume     1492.1(2)
_cell_formula_units_Z     4
_cell_measurement_reflns_used     5974
_cell_measurement_theta_min     2.46
_cell_measurement_theta_max     24.27
_cell_measurement_temperature     173(2)
_cell_special_details     ?
_exptl_crystal_description     rod
_exptl_crystal_colour     colourless
_exptl_crystal_size_max     0.74
_exptl_crystal_size_mid     0.14
_exptl_crystal_size_min     0.06
_exptl_crystal_density_diffrn     1.333
_exptl_crystal_density_meas     ?
_exptl_crystal_density_method     'not measured'
_exptl_crystal_F_000     632
_exptl_absorpt_coefficient_mu     0.093
_exptl_absorpt_correction_type     multi-scan
_exptl_absorpt_process_details     '(TWINABS; Bruker, 2008)'
_exptl_absorpt_correction_T_min     0.9345
_exptl_absorpt_correction_T_max     0.9947
_exptl_special_details     ?
_diffrn_ambient_temperature     173(2)
_diffrn_radiation_type     MoK\a
_diffrn_radiation_wavelength     0.71073
_diffrn_radiation_source     'fine-focus sealed tube'
_diffrn_radiation_monochromator     graphite
_diffrn_measurement_device_type     'Bruker APEXII CCD'
_diffrn_measurement_method     '\w scans'
_diffrn_detector_area_resol_mean     8.26
_diffrn_reflns_number     45733
_diffrn_reflns_av_R_equivalents     0.0505
_diffrn_reflns_av_sigmaI/netI     0.0274
_diffrn_reflns_theta_min     1.23
_diffrn_reflns_theta_max     26.48
_diffrn_reflns_theta_full     26.48
_diffrn_measured_fraction_theta_max     0.999
_diffrn_measured_fraction_theta_full     0.999
_diffrn_reflns_limit_h_min     -20
_diffrn_reflns_limit_h_max     20
_diffrn_reflns_limit_k_min     -6
_diffrn_reflns_limit_k_max     6
_diffrn_reflns_limit_l_min     -20
_diffrn_reflns_limit_l_max     20
_refine_special_details
;
Refinement of <i>F</i>^2^ against ALL reflections. The weighted <i>R</i>-factor
<i>wR</i> and goodness of fit <i>S</i> are based on <i>F</i>^2^, conventional
<i>R</i>-factors <i>R</i> are based on <i>F</i>, with <i>F</i> set to zero for
negative <i>F</i>^2^. The threshold expression of <i>F</i>^2^ >
\s(<i>F</i>^2^) is used only for calculating <i>R</i>-factors(gt) <i>etc</i>.
and is not relevant to the choice of reflections for refinement.
<i>R</i>-factors based on <i>F</i>^2^ are statistically about twice as large
as those based on <i>F</i>, and <i>R</i>- factors based on ALL data will be
even larger.
;
_reflns_number_total     3079
_reflns_number_gt     2413
_reflns_threshold_expression     I>2\s(I)
_refine_ls_structure_factor_coef     Fsqd
_refine_ls_matrix_type     full
_refine_ls_R_factor_all     0.0570
_refine_ls_R_factor_gt     0.0400
_refine_ls_wR_factor_gt     0.0836
_refine_ls_wR_factor_ref     0.0911
_refine_ls_goodness_of_fit_ref     1.028
_refine_ls_restrained_S_all     1.028
_refine_ls_number_reflns     3079
_refine_ls_number_parameters     201
_refine_ls_number_restraints     0
_refine_ls_hydrogen_treatment     constr
_refine_ls_weighting_scheme     calc
_refine_ls_weighting_details
         'calc w=1/[\s^2^(Fo^2^)+(0.0331P)^2^+0.4646P] where P=(Fo^2^+2Fc^2^)/3'
_atom_sites_solution_hydrogens     geom
_atom_sites_solution_primary     direct
_atom_sites_solution_secondary     difmap
_refine_ls_shift/su_max     0.000
_refine_ls_shift/su_mean     0.000
_refine_diff_density_max     0.194
_refine_diff_density_min     -0.171
_refine_ls_extinction_method     SHELXL
_refine_ls_extinction_coef     0.0114(15)
_refine_ls_extinction_expression
                                  'Fc^*^=kFc[1+0.001xFc^2^\l^3^/sin(2\q)]^-1/4^'
loop_
    _atom_type_symbol
    _atom_type_description
    _atom_type_scat_dispersion_real
    _atom_type_scat_dispersion_imag
    _atom_type_scat_source
    'C' 'C' 0.0033 0.0016
                         'International Tables Vol C Tables 4.2.6.8 and 6.1.1.4'
    'H' 'H' 0.0000 0.0000
                         'International Tables Vol C Tables 4.2.6.8 and 6.1.1.4'
    'N' 'N' 0.0061 0.0033
                         'International Tables Vol C Tables 4.2.6.8 and 6.1.1.4'
    'O' 'O' 0.0106 0.0060
                         'International Tables Vol C Tables 4.2.6.8 and 6.1.1.4'
_computing_data_collection     'APEX2 (Bruker, 2008)'
_computing_cell_refinement     'SAINT (Bruker, 2008)'
_computing_data_reduction     'SAINT (Bruker, 2008)'
_computing_structure_solution     'SHELXD (Sheldrick, 2008)'
_computing_structure_refinement     'SHELXL97 (Sheldrick, 2008)'
_computing_molecular_graphics     'SHELXTL (Sheldrick, 2008)'
_computing_publication_material     'publCIF (Westrip, 2010)'
loop_
    _atom_site_type_symbol
    _atom_site_label
    _atom_site_fract_x
    _atom_site_fract_y
    _atom_site_fract_z
    _atom_site_U_iso_or_equiv
    _atom_site_adp_type
    _atom_site_calc_flag
    _atom_site_refinement_flags
    _atom_site_occupancy
    _atom_site_symmetry_multiplicity
    _atom_site_disorder_assembly
    _atom_site_disorder_group
    O O1 -0.07380(7) 0.1919(2) 0.16041(7) 0.0409(3) Uani d . 1 1 . .
    O O2 0.51268(8) 0.0088(2) 0.11538(10) 0.0593(4) Uani d . 1 1 . .
    N N1 -0.03444(8) -0.0165(3) 0.18558(9) 0.0382(4) Uani d . 1 1 . .
    N N2 -0.03404(8) 0.3110(3) 0.09850(9) 0.0363(3) Uani d . 1 1 . .
    N N3 0.29027(7) 0.1559(2) 0.00229(8) 0.0272(3) Uani d . 1 1 . .
    N N4 0.29675(8) 0.3994(2) 0.00904(9) 0.0317(3) Uani d . 1 1 . .
    N N5 0.36597(7) 0.4428(2) 0.04758(9) 0.0309(3) Uani d . 1 1 . .
    C C1 0.02958(9) -0.0270(3) 0.13892(9) 0.0287(4) Uani d . 1 1 . .
    C C2 0.02964(8) 0.1752(3) 0.08476(9) 0.0272(3) Uani d . 1 1 . .
    C C3 0.09143(9) 0.2061(3) 0.02610(9) 0.0278(3) Uani d . 1 1 . .
    H H3 0.0918 0.3406 -0.0101 0.033 Uiso calc R 1 1 . .
    C C4 0.14968(9) 0.0339(3) 0.02451(9) 0.0256(3) Uani d . 1 1 . .
    C C5 0.14964(9) -0.1700(3) 0.07982(10) 0.0289(3) Uani d . 1 1 . .
    H H5 0.1919 -0.2850 0.0766 0.035 Uiso calc R 1 1 . .
    C C6 0.09180(9) -0.2039(3) 0.13617(10) 0.0311(4) Uani d . 1 1 . .
    H H6 0.0927 -0.3392 0.1721 0.037 Uiso calc R 1 1 . .
    C C7 0.21712(9) 0.0526(3) -0.03636(10) 0.0314(4) Uani d . 1 1 . .
    H H7A 0.2294 -0.1098 -0.0580 0.038 Uiso calc R 1 1 . .
    H H7B 0.1994 0.1553 -0.0833 0.038 Uiso calc R 1 1 . .
    C C8 0.35461(9) 0.0453(3) 0.03618(10) 0.0293(4) Uani d . 1 1 . .
    H H8 0.3646 -0.1233 0.0395 0.035 Uiso calc R 1 1 . .
    C C9 0.40295(9) 0.2287(3) 0.06506(10) 0.0288(4) Uani d . 1 1 . .
    C C10 0.48268(9) 0.2074(3) 0.10742(10) 0.0330(4) Uani d . 1 1 . .
    C C11 0.52284(9) 0.4320(3) 0.13876(11) 0.0331(4) Uani d . 1 1 . .
    H H11A 0.4886 0.5057 0.1811 0.040 Uiso calc R 1 1 . .
    H H11B 0.5268 0.5484 0.0928 0.040 Uiso calc R 1 1 . .
    C C12 0.60693(9) 0.3892(3) 0.17585(11) 0.0349(4) Uani d . 1 1 . .
    H H12A 0.6029 0.2767 0.2229 0.042 Uiso calc R 1 1 . .
    H H12B 0.6409 0.3117 0.1341 0.042 Uiso calc R 1 1 . .
    C C13 0.64772(9) 0.6203(3) 0.20530(10) 0.0320(4) Uani d . 1 1 . .
    H H13A 0.6496 0.7355 0.1588 0.038 Uiso calc R 1 1 . .
    H H13B 0.6149 0.6941 0.2488 0.038 Uiso calc R 1 1 . .
    C C14 0.73289(10) 0.5801(3) 0.23904(12) 0.0422(4) Uani d . 1 1 . .
    H H14A 0.7665 0.5154 0.1946 0.051 Uiso calc R 1 1 . .
    H H14B 0.7315 0.4576 0.2833 0.051 Uiso calc R 1 1 . .
    C C15 0.77195(11) 0.8090(4) 0.27312(11) 0.0450(5) Uani d . 1 1 . .
    H H15A 0.8265 0.7723 0.2939 0.054 Uiso calc R 1 1 . .
    H H15B 0.7397 0.8722 0.3180 0.054 Uiso calc R 1 1 . .
    H H15C 0.7748 0.9300 0.2293 0.054 Uiso calc R 1 1 . .
loop_
    _atom_site_aniso_label
    _atom_site_aniso_U_11
    _atom_site_aniso_U_22
    _atom_site_aniso_U_33
    _atom_site_aniso_U_12
    _atom_site_aniso_U_13
    _atom_site_aniso_U_23
    O1 0.0309(6) 0.0481(8) 0.0440(7) 0.0059(6) 0.0048(5) -0.0042(6)
    O2 0.0466(8) 0.0264(7) 0.1034(13) 0.0055(6) -0.0278(8) -0.0033(7)
    N1 0.0341(7) 0.0428(9) 0.0379(8) 0.0016(7) 0.0028(6) -0.0012(7)
    N2 0.0316(7) 0.0373(8) 0.0400(8) 0.0036(6) -0.0019(6) -0.0019(7)
    N3 0.0270(6) 0.0249(7) 0.0297(7) -0.0020(5) 0.0035(5) -0.0010(6)
    N4 0.0301(7) 0.0256(7) 0.0395(8) -0.0010(6) 0.0011(6) 0.0004(6)
    N5 0.0277(7) 0.0242(7) 0.0409(8) -0.0001(5) 0.0004(6) 0.0006(6)
    C1 0.0264(8) 0.0317(9) 0.0279(8) -0.0042(7) -0.0016(6) -0.0018(7)
    C2 0.0244(7) 0.0258(8) 0.0310(8) -0.0003(6) -0.0061(6) -0.0037(7)
    C3 0.0304(8) 0.0248(8) 0.0281(8) -0.0035(7) -0.0041(6) 0.0008(7)
    C4 0.0254(7) 0.0259(8) 0.0254(8) -0.0039(6) -0.0045(6) -0.0033(6)
    C5 0.0281(8) 0.0250(8) 0.0334(8) 0.0024(6) -0.0024(6) -0.0016(7)
    C6 0.0354(8) 0.0256(8) 0.0323(9) -0.0004(7) -0.0019(7) 0.0037(7)
    C7 0.0311(8) 0.0339(9) 0.0292(9) -0.0043(7) -0.0012(6) -0.0042(7)
    C8 0.0288(8) 0.0235(8) 0.0359(9) 0.0006(6) 0.0040(6) 0.0007(7)
    C9 0.0277(8) 0.0228(8) 0.0359(9) 0.0004(6) 0.0036(6) -0.0001(7)
    C10 0.0290(8) 0.0258(9) 0.0442(10) 0.0011(7) -0.0009(7) 0.0014(8)
    C11 0.0287(8) 0.0285(9) 0.0422(10) -0.0003(7) -0.0007(7) -0.0011(7)
    C12 0.0323(8) 0.0312(9) 0.0410(10) -0.0020(7) -0.0037(7) 0.0050(8)
    C13 0.0295(8) 0.0344(9) 0.0321(9) -0.0017(7) -0.0005(7) 0.0001(7)
    C14 0.0370(9) 0.0402(11) 0.0488(11) -0.0043(8) -0.0115(8) 0.0055(9)
    C15 0.0410(10) 0.0518(12) 0.0418(11) -0.0113(9) -0.0077(8) 0.0025(9)
_geom_special_details
;
All standard uncertainties (s.u.'s) (except the s.u. in the dihedral angle
between two least-squares planes) are estimated using the full covariance
matrix. The cell s.u.'s are taken into account individually in the estimation of
s.u.'s in distances, angles and torsion angles; correlations between s.u.'s in
cell parameters are only used when they are defined by crystal symmetry. An
approximate (isotropic) treatment of cell s.u.'s is used for estimating s.u.'s
involving least-squares planes.
;
loop_
    _geom_bond_atom_site_label_1
    _geom_bond_atom_site_label_2
    _geom_bond_site_symmetry_2
    _geom_bond_distance
    _geom_bond_publ_flag
    O1 N2 . 1.3831(18) ?
    O1 N1 . 1.3835(18) ?
    O2 C10 . 1.214(2) ?
    N1 C1 . 1.320(2) ?
    N2 C2 . 1.320(2) ?
    N3 C8 . 1.3376(19) ?
    N3 N4 . 1.3581(18) ?
    N3 C7 . 1.4682(19) ?
    N4 N5 . 1.3160(17) ?
    N5 C9 . 1.3627(19) ?
    C1 C2 . 1.425(2) ?
    C1 C6 . 1.425(2) ?
    C2 C3 . 1.426(2) ?
    C3 C4 . 1.358(2) ?
    C3 H3 . 0.9500 ?
    C4 C5 . 1.444(2) ?
    C4 C7 . 1.513(2) ?
    C5 C6 . 1.354(2) ?
    C5 H5 . 0.9500 ?
    C6 H6 . 0.9500 ?
    C7 H7A . 0.9900 ?
    C7 H7B . 0.9900 ?
    C8 C9 . 1.370(2) ?
    C8 H8 . 0.9500 ?
    C9 C10 . 1.480(2) ?
    C10 C11 . 1.495(2) ?
    C11 C12 . 1.524(2) ?
    C11 H11A . 0.9900 ?
    C11 H11B . 0.9900 ?
    C12 C13 . 1.520(2) ?
    C12 H12A . 0.9900 ?
    C12 H12B . 0.9900 ?
    C13 C14 . 1.519(2) ?
    C13 H13A . 0.9900 ?
    C13 H13B . 0.9900 ?
    C14 C15 . 1.523(2) ?
    C14 H14A . 0.9900 ?
    C14 H14B . 0.9900 ?
    C15 H15A . 0.9800 ?
    C15 H15B . 0.9800 ?
    C15 H15C . 0.9800 ?
loop_
    _geom_angle_atom_site_label_1
    _geom_angle_atom_site_label_2
    _geom_angle_atom_site_label_3
    _geom_angle_site_symmetry_1
    _geom_angle_site_symmetry_3
    _geom_angle
    _geom_angle_publ_flag
    N2 O1 N1 . . 112.57(11) ?
    C1 N1 O1 . . 104.30(13) ?
    C2 N2 O1 . . 104.33(13) ?
    C8 N3 N4 . . 111.20(12) ?
    C8 N3 C7 . . 129.75(13) ?
    N4 N3 C7 . . 119.02(13) ?
    N5 N4 N3 . . 106.65(12) ?
    N4 N5 C9 . . 108.83(12) ?
    N1 C1 C2 . . 109.40(14) ?
    N1 C1 C6 . . 129.85(15) ?
    C2 C1 C6 . . 120.73(14) ?
    N2 C2 C1 . . 109.39(14) ?
    N2 C2 C3 . . 129.38(15) ?
    C1 C2 C3 . . 121.22(14) ?
    C4 C3 C2 . . 116.78(14) ?
    C4 C3 H3 . . 121.6 ?
    C2 C3 H3 . . 121.6 ?
    C3 C4 C5 . . 121.82(14) ?
    C3 C4 C7 . . 120.05(14) ?
    C5 C4 C7 . . 118.13(14) ?
    C6 C5 C4 . . 122.70(15) ?
    C6 C5 H5 . . 118.6 ?
    C4 C5 H5 . . 118.6 ?
    C5 C6 C1 . . 116.74(15) ?
    C5 C6 H6 . . 121.6 ?
    C1 C6 H6 . . 121.6 ?
    N3 C7 C4 . . 111.25(12) ?
    N3 C7 H7A . . 109.4 ?
    C4 C7 H7A . . 109.4 ?
    N3 C7 H7B . . 109.4 ?
    C4 C7 H7B . . 109.4 ?
    H7A C7 H7B . . 108.0 ?
    N3 C8 C9 . . 104.76(14) ?
    N3 C8 H8 . . 127.6 ?
    C9 C8 H8 . . 127.6 ?
    N5 C9 C8 . . 108.57(13) ?
    N5 C9 C10 . . 123.94(14) ?
    C8 C9 C10 . . 127.49(14) ?
    O2 C10 C9 . . 118.73(15) ?
    O2 C10 C11 . . 122.74(14) ?
    C9 C10 C11 . . 118.53(14) ?
    C10 C11 C12 . . 113.64(14) ?
    C10 C11 H11A . . 108.8 ?
    C12 C11 H11A . . 108.8 ?
    C10 C11 H11B . . 108.8 ?
    C12 C11 H11B . . 108.8 ?
    H11A C11 H11B . . 107.7 ?
    C13 C12 C11 . . 112.92(14) ?
    C13 C12 H12A . . 109.0 ?
    C11 C12 H12A . . 109.0 ?
    C13 C12 H12B . . 109.0 ?
    C11 C12 H12B . . 109.0 ?
    H12A C12 H12B . . 107.8 ?
    C14 C13 C12 . . 113.13(14) ?
    C14 C13 H13A . . 109.0 ?
    C12 C13 H13A . . 109.0 ?
    C14 C13 H13B . . 109.0 ?
    C12 C13 H13B . . 109.0 ?
    H13A C13 H13B . . 107.8 ?
    C13 C14 C15 . . 113.11(15) ?
    C13 C14 H14A . . 109.0 ?
    C15 C14 H14A . . 109.0 ?
    C13 C14 H14B . . 109.0 ?
    C15 C14 H14B . . 109.0 ?
    H14A C14 H14B . . 107.8 ?
    C14 C15 H15A . . 109.5 ?
    C14 C15 H15B . . 109.5 ?
    H15A C15 H15B . . 109.5 ?
    C14 C15 H15C . . 109.5 ?
    H15A C15 H15C . . 109.5 ?
    H15B C15 H15C . . 109.5 ?
loop_
    _geom_torsion_atom_site_label_1
    _geom_torsion_atom_site_label_2
    _geom_torsion_atom_site_label_3
    _geom_torsion_atom_site_label_4
    _geom_torsion_site_symmetry_1
    _geom_torsion_site_symmetry_2
    _geom_torsion_site_symmetry_3
    _geom_torsion_site_symmetry_4
    _geom_torsion
    _geom_torsion_publ_flag
    N2 O1 N1 C1 . . . . -0.28(17) ?
    N1 O1 N2 C2 . . . . 0.55(16) ?
    C8 N3 N4 N5 . . . . 0.04(18) ?
    C7 N3 N4 N5 . . . . 178.17(12) ?
    N3 N4 N5 C9 . . . . 0.00(17) ?
    O1 N1 C1 C2 . . . . -0.09(16) ?
    O1 N1 C1 C6 . . . . -178.92(15) ?
    O1 N2 C2 C1 . . . . -0.58(16) ?
    O1 N2 C2 C3 . . . . 178.43(14) ?
    N1 C1 C2 N2 . . . . 0.45(18) ?
    C6 C1 C2 N2 . . . . 179.40(14) ?
    N1 C1 C2 C3 . . . . -178.66(14) ?
    C6 C1 C2 C3 . . . . 0.3(2) ?
    N2 C2 C3 C4 . . . . -178.81(15) ?
    C1 C2 C3 C4 . . . . 0.1(2) ?
    C2 C3 C4 C5 . . . . -0.4(2) ?
    C2 C3 C4 C7 . . . . 179.59(13) ?
    C3 C4 C5 C6 . . . . 0.4(2) ?
    C7 C4 C5 C6 . . . . -179.61(14) ?
    C4 C5 C6 C1 . . . . 0.0(2) ?
    N1 C1 C6 C5 . . . . 178.39(16) ?
    C2 C1 C6 C5 . . . . -0.3(2) ?
    C8 N3 C7 C4 . . . . 94.95(19) ?
    N4 N3 C7 C4 . . . . -82.78(18) ?
    C3 C4 C7 N3 . . . . 98.31(16) ?
    C5 C4 C7 N3 . . . . -81.66(17) ?
    N4 N3 C8 C9 . . . . -0.05(17) ?
    C7 N3 C8 C9 . . . . -177.93(14) ?
    N4 N5 C9 C8 . . . . -0.03(18) ?
    N4 N5 C9 C10 . . . . 179.26(15) ?
    N3 C8 C9 N5 . . . . 0.05(17) ?
    N3 C8 C9 C10 . . . . -179.21(15) ?
    N5 C9 C10 O2 . . . . -175.34(17) ?
    C8 C9 C10 O2 . . . . 3.8(3) ?
    N5 C9 C10 C11 . . . . 4.8(2) ?
    C8 C9 C10 C11 . . . . -176.09(16) ?
    O2 C10 C11 C12 . . . . 4.1(3) ?
    C9 C10 C11 C12 . . . . -176.03(15) ?
    C10 C11 C12 C13 . . . . 178.46(14) ?
    C11 C12 C13 C14 . . . . -177.59(15) ?
    C12 C13 C14 C15 . . . . -176.65(15) ?
loop_
    _geom_hbond_atom_site_label_D
    _geom_hbond_atom_site_label_H
    _geom_hbond_atom_site_label_A
    _geom_hbond_site_symmetry_A
    _geom_hbond_distance_DH
    _geom_hbond_distance_HA
    _geom_hbond_distance_DA
    _geom_hbond_angle_DHA
    C3 H3 N2 3_565 0.95 2.58 3.475(2) 158
    C8 H8 N5 1_545 0.95 2.41 3.350(2) 171
_iucr_refine_instructions_details
;
TITL cwc1103 in P2(1)/c
CELL 0.71073 16.5752 5.5429 16.2452 90.0 91.3612 90.0
ZERR    4.00  0.0016 0.0005  0.0016  0.0  0.0013  0.0
LATT 1
SYMM -X, 0.5+Y, 0.5-Z
SFAC C  H  N  O
UNIT 60 68 20 8
SIZE 0.057 0.14 0.74
TEMP -100
EQIV $1 -X, 1-Y, -Z
EQIV $2 X, -1+Y, Z
OMIT 1 0 0
L.S. 4
BOND $H
ACTA
CONF
HTAB C3 N2_$1
HTAB C8 N5_$2
WGHT    0.033100    0.464600
EXTI    0.011387
BASF   0.22891
FVAR       0.77133
O1    4   -0.073800    0.191899    0.160409    11.00000    0.03094    0.04811 =
         0.04397   -0.00416    0.00483    0.00585
O2    4    0.512678    0.008799    0.115385    11.00000    0.04665    0.02644 =
         0.10341   -0.00328   -0.02782    0.00547
N1    3   -0.034442   -0.016459    0.185581    11.00000    0.03412    0.04277 =
         0.03794   -0.00120    0.00276    0.00155
N2    3   -0.034044    0.310979    0.098500    11.00000    0.03159    0.03731 =
         0.03997   -0.00189   -0.00187    0.00361
N3    3    0.290266    0.155935    0.002286    11.00000    0.02704    0.02495 =
         0.02970   -0.00099    0.00353   -0.00200
N4    3    0.296750    0.399418    0.009044    11.00000    0.03007    0.02559 =
         0.03946    0.00036    0.00114   -0.00098
N5    3    0.365967    0.442801    0.047583    11.00000    0.02768    0.02419 =
         0.04089    0.00060    0.00042   -0.00008
C1    1    0.029585   -0.026977    0.138921    11.00000    0.02643    0.03168 =
         0.02795   -0.00185   -0.00161   -0.00416
C2    1    0.029636    0.175158    0.084761    11.00000    0.02441    0.02581 =
         0.03099   -0.00375   -0.00609   -0.00031
C3    1    0.091427    0.206104    0.026103    11.00000    0.03041    0.02477 =
         0.02813    0.00078   -0.00414   -0.00353
AFIX  43
H3    2    0.091834    0.340632   -0.010118    11.00000   -1.20000
AFIX   0
C4    1    0.149684    0.033944    0.024513    11.00000    0.02541    0.02585 =
         0.02538   -0.00334   -0.00446   -0.00392
C5    1    0.149641   -0.169955    0.079825    11.00000    0.02810    0.02500 =
         0.03342   -0.00164   -0.00238    0.00240
AFIX  43
H5    2    0.191924   -0.285009    0.076559    11.00000   -1.20000
AFIX   0
C6    1    0.091798   -0.203932    0.136170    11.00000    0.03543    0.02560 =
         0.03227    0.00373   -0.00193   -0.00038
AFIX  43
H6    2    0.092668   -0.339167    0.172106    11.00000   -1.20000
AFIX   0
C7    1    0.217120    0.052639   -0.036358    11.00000    0.03108    0.03389 =
         0.02920   -0.00420   -0.00117   -0.00432
AFIX  23
H7A   2    0.229427   -0.109829   -0.058043    11.00000   -1.20000
H7B   2    0.199390    0.155325   -0.083255    11.00000   -1.20000
AFIX   0
C8    1    0.354610    0.045258    0.036180    11.00000    0.02880    0.02350 =
         0.03589    0.00072    0.00398    0.00064
AFIX  43
H8    2    0.364592   -0.123274    0.039498    11.00000   -1.20000
AFIX   0
C9    1    0.402949    0.228664    0.065061    11.00000    0.02767    0.02283 =
         0.03590   -0.00014    0.00357    0.00040
C10   1    0.482681    0.207435    0.107422    11.00000    0.02902    0.02581 =
         0.04417    0.00139   -0.00088    0.00111
C11   1    0.522842    0.431960    0.138760    11.00000    0.02865    0.02852 =
         0.04219   -0.00109   -0.00074   -0.00031
AFIX  23
H11A  2    0.488647    0.505749    0.181098    11.00000   -1.20000
H11B  2    0.526814    0.548367    0.092815    11.00000   -1.20000
AFIX   0
C12   1    0.606926    0.389237    0.175853    11.00000    0.03235    0.03123 =
         0.04102    0.00499   -0.00366   -0.00204
AFIX  23
H12A  2    0.602914    0.276663    0.222890    11.00000   -1.20000
H12B  2    0.640868    0.311734    0.134063    11.00000   -1.20000
AFIX   0
C13   1    0.647721    0.620280    0.205303    11.00000    0.02955    0.03439 =
         0.03210    0.00010   -0.00049   -0.00171
AFIX  23
H13A  2    0.649555    0.735484    0.158815    11.00000   -1.20000
H13B  2    0.614911    0.694074    0.248777    11.00000   -1.20000
AFIX   0
C14   1    0.732891    0.580096    0.239043    11.00000    0.03702    0.04025 =
         0.04879    0.00548   -0.01152   -0.00435
AFIX  23
H14A  2    0.766541    0.515418    0.194597    11.00000   -1.20000
H14B  2    0.731466    0.457560    0.283322    11.00000   -1.20000
AFIX   0
C15   1    0.771949    0.809029    0.273118    11.00000    0.04099    0.05180 =
         0.04175    0.00250   -0.00765   -0.01129
AFIX  33
H15A  2    0.826544    0.772258    0.293949    11.00000   -1.20000
H15B  2    0.739653    0.872174    0.318049    11.00000   -1.20000
H15C  2    0.774787    0.929991    0.229285    11.00000   -1.20000
HKLF 5
REM  cwc1103 in P2(1)/c
REM R1 =  0.0400 for   2413 Fo > 4sig(Fo)  and  0.0570 for all   3079 data
REM    201 parameters refined using      0 restraints
END
WGHT      0.0331      0.4646
REM Highest difference peak  0.194,  deepest hole -0.171,  1-sigma level  0.037
Q1    1   0.1828  0.0571 -0.0015  11.00000  0.05    0.19
Q2    1   0.4400  0.2063  0.0804  11.00000  0.05    0.18
Q3    1   0.0252  0.0371  0.0944  11.00000  0.05    0.17
Q4    1   0.1162  0.0887  0.0185  11.00000  0.05    0.16
Q5    1   0.2622  0.0992 -0.0161  11.00000  0.05    0.15
Q6    1   0.0473  0.0882  0.1182  11.00000  0.05    0.15
Q7    1   0.4974  0.6130  0.1212  11.00000  0.05    0.15
Q8    1   0.1373 -0.0786  0.0348  11.00000  0.05    0.15
Q9    1   0.0557 -0.1068  0.1317  11.00000  0.05    0.14
Q10   1   0.3946  0.1323  0.0374  11.00000  0.05    0.14
Q11   1   0.0479  0.1464  0.0419  11.00000  0.05    0.14
Q12   1   0.0008 -0.0586  0.1454  11.00000  0.05    0.14
Q13   1   0.7625  0.4127  0.2574  11.00000  0.05    0.13
Q14   1   0.5674  0.4179  0.1623  11.00000  0.05    0.13
Q15   1   0.2617  0.5942  0.0141  11.00000  0.05    0.13
Q16   1   0.4995  0.3210  0.1308  11.00000  0.05    0.12
Q17   1   0.7447  0.7021  0.2533  11.00000  0.05    0.12
Q18   1   0.6900  0.6068  0.2212  11.00000  0.05    0.12
Q19   1  -0.0159 -0.0824  0.2791  11.00000  0.05    0.12
Q20   1   0.3843  0.3138  0.0785  11.00000  0.05    0.12
;
data_New_Global_Publ_Block
_journal_date_recd_electronic     2012-08-21
_journal_date_accepted     2012-10-05
_journal_name_full     'Acta Crystallographica, Section E'
_journal_year     2012
_journal_volume     68
_journal_issue     11
_journal_page_first     o3132
_journal_page_last     o3132
_journal_paper_category     QO
_journal_paper_doi     10.1107/S1600536812041839
_journal_coeditor_code     MW2084
_publ_contact_author_name     'Robert McDonald'
_publ_contact_author_address
;
Chemistry Department
University of Alberta
Edmonton, AB T6G 2G2
Canada
;
_publ_contact_author_email     'Bob.McDonald@ualberta.ca'
_publ_contact_author_fax     0E*****
_publ_contact_author_phone     0E*****
_publ_section_title
;
1-[1-(2,1,3-Benzoxadiazol-5-ylmethyl)-1<i>H</i>-1,2,3-triazol-4-yl]hexan-1-one
;
loop_
    _publ_author_name
    _publ_author_address
    'Key, Jessie A.'
;
Alberta Glycomics Centre
Department of Chemistry
University of Alberta
Edmonton, AB T6G 2G2
Canada
;
    'Cairo, Christopher W.'
;
Alberta Glycomics Centre
Department of Chemistry
University of Alberta
Edmonton, AB T6G 2G2
Canada
;
    'McDonald, Robert'
;
X-ray Crystallography Laboratory
Department of Chemistry
University of Alberta
Edmonton, AB T6G 2G2
Canada
;
_publ_section_synopsis     .
