# Supplementary material for: 1-[1-(2,1,3-Benzoxadiazol-5-ylmeth­yl)-1H-1,2,3-triazol-4-yl]hexan-1-one
Source: Acta Crystallogr Sect E Struct Rep Online. 2012 Oct 13;68(Pt 11):o3132. doi: 10.1107/S1600536812041839 (PMC3515235; doi:10.1107/S1600536812041839)
Supplement: Supplementary file 2 [file e-68-o3132-Isup2.hkl]

# 
# h,k,l, Fc-squared, Fo-squared, sigma(Fo-squared) and status flag 
# 
data_I
_shelx_title ' cwc1103 in P2(1)/c' 
_shelx_refln_list_code          4 
_shelx_F_calc_maximum      137.64 
_exptl_crystal_F_000       632.00 
_reflns_d_resolution_high  0.7969 
 
loop_ 
 _symmetry_equiv_pos_as_xyz 
 'x, y, z' 
 '-x, y+1/2, -z+1/2' 
 '-x, -y, -z' 
 'x, -y-1/2, z-1/2' 
 
_cell_length_a    16.5752 
_cell_length_b     5.5429 
_cell_length_c    16.2452 
_cell_angle_alpha  90.000 
_cell_angle_beta   91.361 
_cell_angle_gamma  90.000 
 
_shelx_F_squared_multiplier     1.000 
 
loop_ 
 _refln_index_h 
 _refln_index_k 
 _refln_index_l 
 _refln_F_squared_calc 
 _refln_F_squared_meas 
 _refln_F_squared_sigma 
 _refln_observed_status 
   2   0   0     2619.55     2633.99     10.73 o 
   3   0   0     2499.17     2464.94      8.95 o 
   4   0   0      881.75      820.34      4.46 o 
   5   0   0     1374.10     1332.47     19.47 o 
   6   0   0      206.97      187.13      2.90 o 
   7   0   0     3352.17     3290.15     11.26 o 
   8   0   0     1637.70     1674.32      8.48 o 
   9   0   0     2388.98     2436.04     10.79 o 
  10   0   0       29.37       28.24      1.78 o 
  11   0   0       81.74      104.65     11.14 o 
  12   0   0      210.79      210.95      5.20 o 
  13   0   0        4.95        6.90      3.71 o 
  14   0   0      166.45      175.77      6.27 o 
  15   0   0      579.23      627.53     10.43 o 
  16   0   0     1898.54     1849.10     18.27 o 
  17   0   0       90.13       99.59      5.49 o 
  18   0   0      466.25      463.21     14.93 o 
  19   0   0       87.83       93.13     10.16 o 
  20   0   0        0.43        2.63      3.18 o 
   1   1   0     4060.08     3918.16      7.26 o 
   2   1   0     4628.14     4503.01      8.01 o 
   3   1   0     3878.91     3810.73     23.50 o 
   4   1   0        4.12        3.05      0.57 o 
   5   1   0        0.43        0.73      0.58 o 
   6   1   0       91.56       73.71      1.81 o 
   7   1   0       27.35       24.56      1.22 o 
   8   1   0      122.11      118.35      2.29 o 
   9   1   0       19.30       12.80      1.17 o 
  10   1   0       19.19       18.47      1.34 o 
  11   1   0      364.23      379.41     11.75 o 
  12   1   0       60.75       56.93      2.56 o 
  13   1   0       34.35       32.38      3.34 o 
  14   1   0        1.93        1.05      1.13 o 
  15   1   0      118.02      112.54      3.99 o 
  16   1   0      247.94      244.46      5.18 o 
  17   1   0       10.10        8.78      1.88 o 
  18   1   0       30.52       30.44      2.73 o 
  19   1   0        3.94        7.31      4.30 o 
  20   1   0        0.06        1.00      2.18 o 
   0   2   0      134.92      161.69      2.63 o 
   1   2   0     1962.99     1896.14      5.91 o 
   2   2   0       48.74       52.48      1.37 o 
   3   2   0      203.61      197.84      9.25 o 
   4   2   0     1084.03     1114.04      5.13 o 
   5   2   0      208.71      213.09      6.60 o 
   6   2   0     2529.90     2639.60      8.58 o 
   7   2   0       11.96       10.24      1.00 o 
   8   2   0     1785.06     1795.28      8.32 o 
   9   2   0       16.14       18.65      1.42 o 
  10   2   0      404.31      431.90      4.77 o 
  11   2   0       18.46       21.68      4.23 o 
  12   2   0      247.84      227.93      4.55 o 
  13   2   0      635.18      663.98     10.71 o 
  14   2   0       34.73       33.12      2.57 o 
  15   2   0       50.26       23.15      8.29 o 
  16   2   0       19.08       16.49      2.37 o 
  17   2   0        0.02        4.37      1.91 o 
  18   2   0        2.11        1.93      1.89 o 
  19   2   0       72.50       78.60      5.39 o 
   1   3   0     1274.81     1278.06      5.68 o 
   2   3   0        1.60        2.54      0.67 o 
   3   3   0      413.87      495.30     16.72 o 
   4   3   0     1127.20     1223.97      6.55 o 
   5   3   0      209.35      274.58      9.25 o 
   6   3   0       25.43       27.68      1.44 o 
   7   3   0        7.69        9.77      1.15 o 
   8   3   0        1.83        2.98      1.22 o 
   9   3   0       13.64       12.04      1.43 o 
  10   3   0        5.47        2.67      1.19 o 
  11   3   0      235.59      242.77      9.21 o 
  12   3   0      322.15      344.83      5.83 o 
  13   3   0      757.93      715.73     12.14 o 
  14   3   0       84.55       90.63      3.88 o 
  15   3   0       27.15       25.19     11.54 o 
  16   3   0       12.86       11.79      2.78 o 
  17   3   0        4.80       -0.28      2.38 o 
  18   3   0        0.00        1.65      2.34 o 
   0   4   0      225.84      223.96      7.75 o 
   1   4   0       33.66       42.94      2.78 o 
   2   4   0      996.64     1003.60     10.06 o 
   3   4   0      358.68      361.99     12.37 o 
   4   4   0       53.83       58.40      3.18 o 
   5   4   0       42.18       50.61      7.08 o 
   6   4   0       24.87       22.68      2.41 o 
   7   4   0      242.27      231.72      5.52 o 
   8   4   0      122.17      116.55      4.40 o 
   9   4   0        0.16        0.30      1.53 o 
  10   4   0        0.05        0.28      1.61 o 
  11   4   0      130.64      107.40      7.92 o 
  12   4   0       67.38       62.03      3.80 o 
  13   4   0       26.75       20.03      4.95 o 
  14   4   0       14.68       14.07      2.37 o 
  15   4   0        5.07        5.04      2.39 o 
  16   4   0       16.86       21.39      3.43 o 
  17   4   0       46.16       51.43      8.37 o 
   1   5   0      177.91      181.10      6.03 o 
   2   5   0        0.00       -1.34      1.67 o 
   3   5   0       78.47       82.18      8.57 o 
   4   5   0       70.33       61.58      3.95 o 
   5   5   0      240.42      259.72     10.74 o 
   6   5   0      127.46      120.18      5.27 o 
   7   5   0      112.66      108.53      5.63 o 
   8   5   0        6.88        4.21      2.52 o 
   9   5   0       15.42       11.44      2.67 o 
  10   5   0        1.10       -0.49      2.15 o 
  11   5   0       94.01       89.33      8.71 o 
  12   5   0       13.87        6.70      2.67 o 
  13   5   0       34.72       29.62      5.97 o 
  14   5   0        4.11        6.42      3.02 o 
   0   6   0       79.79       74.72      9.02 o 
   1   6   0      251.23      237.56      9.85 o 
   2   6   0       96.84      116.31      7.18 o 
   3   6   0       14.95       -1.44     14.57 o 
   4   6   0       54.95       52.02      5.07 o 
   5   6   0       11.68       18.51     15.18 o 
   6   6   0       53.59       60.36      6.07 o 
   7   6   0        7.37        4.41      3.38 o 
   8   6   0        1.94        0.46      3.86 o 
   9   6   0        3.17        3.31      3.21 o 
  10   6   0       18.48       22.09      4.33 o 
 -20   1   1       13.00       -2.34     13.24 o 
 -19   1   1       41.34       41.43      3.82 o 
 -18   1   1        0.42        0.53      1.68 o 
 -17   1   1      178.59      174.05      5.24 o 
 -16   1   1       93.14       86.59      3.72 o 
 -15   1   1        0.45       -0.37      1.30 o 
 -14   1   1       51.37       51.20      3.31 o 
 -13   1   1       12.54        8.52      1.54 o 
 -12   1   1      205.79      196.71      4.28 o 
 -11   1   1      265.13      270.77      4.05 o 
 -10   1   1      164.74      165.62      3.15 o 
  -9   1   1      188.18      198.85      3.10 o 
  -8   1   1      269.77      277.67      2.80 o 
  -7   1   1      119.72       96.18      1.83 o 
  -6   1   1       66.15       83.06      2.93 o 
  -5   1   1       99.23       98.73      1.69 o 
  -4   1   1      347.94      334.36      2.56 o 
  -3   1   1      724.87      714.40      5.32 o 
  -2   1   1      322.40      265.16      2.02 o 
  -1   1   1     5425.77     5328.21      9.98 o 
   0   1   1     4321.57     4161.70      8.66 o 
   1   1   1      406.92      393.45      2.35 o 
   2   1   1     2216.50     2196.74     13.94 o 
   3   1   1     1846.43     1806.87      5.44 o 
   4   1   1      166.45      148.84      1.85 o 
   5   1   1      574.46      539.02      8.04 o 
   6   1   1      557.19      577.80      4.15 o 
   7   1   1        3.32        2.39      0.67 o 
   8   1   1       94.78       93.32      2.35 o 
   9   1   1      185.95      186.11      3.15 o 
  10   1   1        0.60        1.93      2.04 o 
  11   1   1      234.63      252.37      3.92 o 
  12   1   1        2.78        1.52      1.05 o 
  13   1   1      253.50      264.80      4.60 o 
  14   1   1      195.93      200.34      4.50 o 
  15   1   1       45.09       41.02      2.44 o 
  16   1   1      399.06      392.03      6.88 o 
  17   1   1       48.19       49.01      3.26 o 
  18   1   1        1.89       -2.83      2.83 o 
  19   1   1        0.72        0.82      2.08 o 
  20   1   1        2.96        5.04      2.50 o 
 -19   2   1        0.92        4.73      3.01 o 
 -18   2   1        0.80       -1.09      1.76 o 
 -17   2   1       89.19       97.65      4.22 o 
 -16   2   1       10.71       11.27      2.08 o 
 -15   2   1        0.36        1.50      1.51 o 
 -14   2   1      378.30      378.88      6.70 o 
 -13   2   1      295.26      319.23      6.36 o 
 -12   2   1       52.03       45.96      2.51 o 
 -11   2   1       29.85       28.44      2.44 o 
 -10   2   1      222.64      210.65      3.41 o 
  -9   2   1       40.48       43.82      1.95 o 
  -8   2   1      153.87      158.95      2.78 o 
  -7   2   1      253.40      249.53      2.93 o 
  -6   2   1      125.20      125.01      3.73 o 
  -5   2   1     1801.22     1876.42      7.64 o 
  -4   2   1       19.96       20.62      1.11 o 
  -3   2   1      164.97      160.72      4.92 o 
  -2   2   1       10.48       12.96      0.93 o 
  -1   2   1       17.36       25.26      1.32 o 
   0   2   1       73.06       81.44      1.71 o 
   1   2   1        0.21        0.25      0.57 o 
   2   2   1        3.44       12.86      3.34 o 
   3   2   1      266.81      331.21      3.14 o 
   4   2   1      115.78      113.14      2.13 o 
   5   2   1      266.88      263.84      5.01 o 
   6   2   1      107.76      120.50      2.18 o 
   7   2   1       21.66       21.94      1.19 o 
   8   2   1        4.97        9.17      0.94 o 
   9   2   1       32.30       29.49      1.72 o 
  10   2   1       32.91       30.33      2.42 o 
  11   2   1      939.85      984.78      7.85 o 
  12   2   1       99.56      103.61      3.16 o 
  13   2   1       15.90       21.16      2.89 o 
  14   2   1        6.93        7.07      1.75 o 
  15   2   1      105.56      108.37      4.14 o 
  16   2   1       10.10       10.33      1.93 o 
  17   2   1       19.10       21.32      2.46 o 
  18   2   1       39.84       47.28      3.68 o 
  19   2   1        5.12        5.15     11.51 o 
 -18   3   1       92.27      116.93      5.99 o 
 -17   3   1        5.12       11.65      2.66 o 
 -16   3   1       82.19       81.80     15.00 o 
 -15   3   1       27.80       30.22      3.01 o 
 -14   3   1       87.13       82.85      4.38 o 
 -13   3   1      232.25      226.27      6.02 o 
 -12   3   1       58.26       53.30      2.87 o 
 -11   3   1      675.11      673.00      8.74 o 
 -10   3   1      113.98      106.63      3.89 o 
  -9   3   1       97.42       94.12      3.27 o 
  -8   3   1       13.41       11.66      7.13 o 
  -7   3   1      257.61      254.61      3.48 o 
  -6   3   1      193.28      231.89      4.48 o 
  -5   3   1      505.92      497.73      4.32 o 
  -4   3   1      109.05      114.17      2.62 o 
  -3   3   1      590.06      603.80      6.90 o 
  -2   3   1      201.57      192.41      3.20 o 
  -1   3   1       74.38       81.39      2.44 o 
   0   3   1       28.05       41.96      1.54 o 
   1   3   1        0.13       -0.53      0.61 o 
   2   3   1       44.81       42.23      2.32 o 
   3   3   1      491.91      442.84      4.01 o 
   4   3   1      251.49      256.73      3.25 o 
   5   3   1      218.99      253.75      4.35 o 
   6   3   1      499.15      508.50      4.55 o 
   7   3   1       27.10       21.46      1.41 o 
   8   3   1      205.44      206.22      3.89 o 
   9   3   1      346.97      348.80      5.18 o 
  10   3   1       97.41       77.49      3.35 o 
  11   3   1        0.03        3.19      1.32 o 
  12   3   1        0.04       -0.83      1.19 o 
  13   3   1      188.59      187.48      5.50 o 
  14   3   1       31.26       30.55      2.58 o 
  15   3   1        2.18       -0.87      1.70 o 
  16   3   1        6.05        7.81      2.22 o 
  17   3   1       11.78       14.23      2.47 o 
  18   3   1       24.25       34.06      4.21 o 
 -17   4   1        0.30       -1.98      6.37 o 
 -16   4   1       72.44       68.75     18.40 o 
 -15   4   1       35.18       32.63      3.28 o 
 -14   4   1       36.15       28.62      4.14 o 
 -13   4   1       15.16        6.61      2.10 o 
 -12   4   1      193.53      186.24      6.21 o 
 -11   4   1      441.93      404.53      7.56 o 
 -10   4   1       41.25       32.28      2.77 o 
  -9   4   1       44.05       45.94      3.07 o 
  -8   4   1      295.64      289.10     16.70 o 
  -7   4   1      181.49      183.48      4.99 o 
  -6   4   1        5.66        1.82      2.63 o 
  -5   4   1      173.51      181.06      5.42 o 
  -4   4   1      261.65      252.86      4.97 o 
  -3   4   1        0.49        1.83      2.52 o 
  -2   4   1     1324.81     1337.02     10.96 o 
  -1   4   1       33.30       25.19      8.10 o 
   0   4   1       43.90       43.10      8.69 o 
   1   4   1        3.23        1.67      1.33 o 
   2   4   1       15.22       18.64      3.18 o 
   3   4   1       39.76       37.75      2.50 o 
   4   4   1      347.70      350.53      5.86 o 
   5   4   1      466.09      447.41      7.35 o 
   6   4   1       29.17       24.58      2.23 o 
   7   4   1        2.52        2.07      1.57 o 
   8   4   1       95.36       93.71      4.71 o 
   9   4   1       27.86       16.72      2.38 o 
  10   4   1       28.62       24.78      3.39 o 
  11   4   1      282.18      291.16      7.40 o 
  12   4   1       61.09       60.30      4.01 o 
  13   4   1       42.05       42.75      4.55 o 
  14   4   1        0.11        1.87      2.14 o 
  15   4   1       31.52       24.02     14.50 o 
  16   4   1       50.79       47.04      4.12 o 
 -14   5   1       50.55       71.17      6.21 o 
 -13   5   1       56.66       77.91      5.90 o 
 -12   5   1       53.26       65.51      5.18 o 
 -11   5   1       26.67       26.56      4.40 o 
 -10   5   1      195.97      205.27      8.46 o 
  -9   5   1      109.57      100.78      5.98 o 
  -8   5   1       87.05       73.60     12.58 o 
  -7   5   1        0.48        2.27      2.07 o 
  -6   5   1       11.97        9.60      3.39 o 
  -5   5   1      290.11      285.75      7.69 o 
  -4   5   1        0.59       -0.24      1.80 o 
  -3   5   1       66.15       65.94      4.30 o 
  -2   5   1      278.80      283.27      7.49 o 
  -1   5   1      433.90      445.19     15.22 o 
   0   5   1     1251.46     1235.09     23.83 o 
   1   5   1        6.56        6.35      2.02 o 
   2   5   1       13.25       11.40      3.08 o 
   3   5   1       31.63       32.18      2.83 o 
   4   5   1        7.43        4.72      2.02 o 
   5   5   1      168.81      151.05      5.91 o 
   6   5   1       22.40       21.22      2.79 o 
   7   5   1       19.96       20.12      2.89 o 
   8   5   1        0.02       -0.91      2.01 o 
   9   5   1       58.67       63.06      4.46 o 
  10   5   1       13.22       11.18      3.84 o 
  11   5   1        5.33        6.93      2.53 o 
  12   5   1        0.15        0.24      2.38 o 
  13   5   1       12.38       11.78      4.33 o 
  14   5   1        4.90        1.18      2.72 o 
 -10   6   1        1.84        5.21      3.08 o 
  -9   6   1       71.59       82.10      6.24 o 
  -8   6   1       69.09       86.58     15.09 o 
  -7   6   1        1.99       10.59      3.15 o 
  -6   6   1        4.35        6.99      4.42 o 
  -5   6   1        1.08        0.80      2.48 o 
  -4   6   1        0.13        0.99      2.33 o 
  -3   6   1       36.75       36.44      4.65 o 
  -2   6   1        0.00       -2.14      2.26 o 
  -1   6   1      187.51      201.31      8.29 o 
   0   6   1       64.60       57.13     14.03 o 
   1   6   1        0.90       -1.22      2.46 o 
   2   6   1        7.55        6.00      4.02 o 
   3   6   1        7.07        7.01      2.69 o 
   4   6   1       14.08       15.44      3.01 o 
   5   6   1        4.14        4.93      4.99 o 
   6   6   1        6.01        8.47      3.45 o 
   7   6   1       35.92       47.63      5.67 o 
   8   6   1        0.63        0.71      3.11 o 
   9   6   1        9.10       11.23      3.87 o 
  10   6   1       48.82       39.13      6.27 o 
 -20   0   2      108.18      109.90      8.38 o 
 -19   0   2       52.48       60.01      5.62 o 
 -18   0   2      170.51      156.78      8.43 o 
 -17   0   2       13.54       19.11      3.69 o 
 -16   0   2      114.62      124.13      7.06 o 
 -15   0   2      101.90       94.28      4.64 o 
 -14   0   2     1416.89     1433.97     15.69 o 
 -13   0   2      182.06      192.86      5.51 o 
 -12   0   2       90.76       87.50      4.58 o 
 -11   0   2        1.76        0.58      1.20 o 
 -10   0   2      724.05      720.18      7.07 o 
  -9   0   2      137.62      139.94      3.60 o 
  -8   0   2       99.19      104.11      3.29 o 
  -7   0   2        5.79       10.84      1.35 o 
  -6   0   2      382.22      392.28     12.95 o 
  -5   0   2     4630.83     4515.05     13.94 o 
  -4   0   2     4413.69     4378.04     33.14 o 
  -3   0   2       22.58       23.65      1.28 o 
  -2   0   2        0.73        0.71      0.61 o 
  -1   0   2      201.91      210.17      2.07 o 
   0   0   2     5015.03     5120.68     10.83 o 
   1   0   2      495.96      498.93      3.24 o 
   2   0   2     1688.75     1653.83      5.80 o 
   3   0   2        8.02        8.86      0.82 o 
   4   0   2     1239.76     1199.07      6.41 o 
   5   0   2      323.83      293.22      3.62 o 
   6   0   2     2681.87     2582.15     11.08 o 
   7   0   2     2705.00     2623.99     11.92 o 
   8   0   2      698.67      706.97      5.63 o 
   9   0   2       34.46       37.85      2.09 o 
  10   0   2      162.98      179.68     11.67 o 
  11   0   2       35.78       34.62      2.79 o 
  12   0   2     1042.11     1060.02     17.47 o 
  13   0   2       67.56       58.28      3.79 o 
  14   0   2        3.75        0.94      1.79 o 
  15   0   2      489.34      482.43      9.24 o 
  16   0   2      116.82      128.87      6.14 o 
  17   0   2       12.42       15.82      2.92 o 
  18   0   2       46.36       32.71      6.27 o 
  19   0   2      136.82      124.62      7.82 o 
  20   0   2       89.35       89.69      8.04 o 
 -20   1   2       13.23        8.10      4.73 o 
 -19   1   2        2.47        5.57      2.15 o 
 -18   1   2       74.45       78.92      4.16 o 
 -17   1   2        1.92        2.97      2.04 o 
 -16   1   2        6.28        4.09      1.56 o 
 -15   1   2       26.35       20.74      2.04 o 
 -14   1   2      200.94      199.84      6.39 o 
 -13   1   2        1.59        1.07      1.32 o 
 -12   1   2        1.33        1.84      2.55 o 
 -11   1   2      953.79      983.29      7.08 o 
 -10   1   2      515.78      500.66      4.91 o 
  -9   1   2      346.22      348.36      3.43 o 
  -8   1   2       27.61       25.87      1.17 o 
  -7   1   2       68.74       52.73      1.47 o 
  -6   1   2      103.10       91.52      7.38 o 
  -5   1   2        0.39        0.16      0.49 o 
  -4   1   2     1558.91     1449.41      9.55 o 
  -3   1   2      376.93      357.04      2.81 o 
  -2   1   2     5144.65     5044.77      9.81 o 
  -1   1   2     2102.19     1984.74      5.34 o 
   0   1   2     4713.04     4616.33      7.69 o 
   1   1   2      117.12      121.74      1.51 o 
   2   1   2     2357.84     2241.65      5.72 o 
   3   1   2     4282.56     4218.62      8.88 o 
   4   1   2     4026.60     3809.97      8.52 o 
   5   1   2      355.41      388.88      2.98 o 
   6   1   2      651.39      653.21      4.30 o 
   7   1   2      567.41      550.69      4.38 o 
   8   1   2       87.76       99.51      2.31 o 
   9   1   2     2758.04     2883.42     10.94 o 
  10   1   2      180.33      185.30     12.24 o 
  11   1   2       32.25       29.46      1.69 o 
  12   1   2      104.31      118.47      5.39 o 
  13   1   2        4.71        5.21      1.28 o 
  14   1   2        3.17        1.92      1.21 o 
  15   1   2       84.62       73.58      2.93 o 
  16   1   2       10.52        7.35      1.64 o 
  17   1   2       10.16        3.76      1.83 o 
  18   1   2        0.49        1.03      4.46 o 
  19   1   2      110.50      109.10      4.99 o 
  20   1   2      129.89      145.13      6.00 o 
 -19   2   2       23.91       16.52     11.10 o 
 -18   2   2       84.96       97.22      4.36 o 
 -17   2   2       81.54       85.67      4.08 o 
 -16   2   2      121.65      138.73     14.23 o 
 -15   2   2      128.21      134.81      4.82 o 
 -14   2   2      782.75      804.60     12.08 o 
 -13   2   2       52.96       57.26      3.09 o 
 -12   2   2      336.64      357.32      8.61 o 
 -11   2   2      258.53      255.00      4.37 o 
 -10   2   2       25.25       34.86      1.95 o 
  -9   2   2      102.67      111.53      2.59 o 
  -8   2   2      334.38      359.94      3.52 o 
  -7   2   2      530.91      515.17      4.37 o 
  -6   2   2     1727.10     1635.82     14.47 o 
  -5   2   2       92.67      107.16      2.16 o 
  -4   2   2      178.86      175.10     10.14 o 
  -3   2   2      294.77      325.00      2.81 o 
  -2   2   2     1210.75     1201.59      5.35 o 
  -1   2   2     1079.65     1046.69      6.05 o 
   0   2   2        2.24        1.86      0.77 o 
   1   2   2       41.87       38.75      1.13 o 
   2   2   2      685.76      667.34     10.59 o 
   3   2   2       35.44       36.99      1.39 o 
   4   2   2     3926.91     4092.70     39.40 o 
   5   2   2      771.83      806.77      5.02 o 
   6   2   2      120.80      109.43      2.28 o 
   7   2   2      565.47      623.16      4.53 o 
   8   2   2       93.99       94.31      2.19 o 
   9   2   2      185.74      181.01      3.37 o 
  10   2   2      504.33      552.84     15.85 o 
  11   2   2      414.81      405.04      4.84 o 
  12   2   2      615.23      604.79      9.36 o 
  13   2   2     1057.49     1058.06      9.01 o 
  14   2   2      124.45      124.76     12.97 o 
  15   2   2       50.90       51.94      2.83 o 
  16   2   2       41.42       38.76     11.15 o 
  17   2   2       18.57       15.41      2.23 o 
  18   2   2       32.39       39.07      4.77 o 
  19   2   2       49.22       49.97      3.57 o 
 -18   3   2        1.84        2.74      2.43 o 
 -17   3   2       31.07       24.07      3.43 o 
 -16   3   2      124.12      108.62     14.19 o 
 -15   3   2        7.20        3.93      2.08 o 
 -14   3   2      172.54      172.86      6.48 o 
 -13   3   2      475.26      476.41      7.83 o 
 -12   3   2       46.93       56.29      5.46 o 
 -11   3   2        0.03       -1.31      1.31 o 
 -10   3   2        0.63        2.00      1.43 o 
  -9   3   2        6.36        5.94      1.61 o 
  -8   3   2       59.24       64.03      2.65 o 
  -7   3   2       98.52      100.16      3.16 o 
  -6   3   2        5.36       17.69      6.15 o 
  -5   3   2       59.83       56.21      1.97 o 
  -4   3   2      326.69      359.81     15.80 o 
  -3   3   2        8.34       11.01      1.27 o 
  -2   3   2       10.14        8.06      1.14 o 
  -1   3   2     1598.54     1647.46      9.12 o 
   0   3   2       31.68       35.26      1.80 o 
   1   3   2        0.25       -0.16      0.74 o 
   2   3   2      390.52      394.85      7.94 o 
   3   3   2      275.51      301.49      3.50 o 
   4   3   2      406.24      409.09     10.60 o 
   5   3   2      546.59      551.93      4.89 o 
   6   3   2       70.53       79.60      2.29 o 
   7   3   2       84.43       80.23      2.10 o 
   8   3   2       72.44       66.75      2.50 o 
   9   3   2       15.13       15.91      1.47 o 
  10   3   2       25.40       32.62      5.80 o 
  11   3   2      391.00      389.30      5.98 o 
  12   3   2      233.97      234.44      7.42 o 
  13   3   2       76.71       71.89      3.16 o 
  14   3   2      184.60      189.88     17.70 o 
  15   3   2       16.57        9.26      2.37 o 
  16   3   2       11.38       12.00      2.24 o 
  17   3   2       10.24        7.16      2.05 o 
  18   3   2        7.91       11.17      5.29 o 
 -16   4   2        6.68        7.11     13.46 o 
 -15   4   2       80.29       80.67      4.67 o 
 -14   4   2        0.87        7.23      5.62 o 
 -13   4   2       11.96       14.95      2.47 o 
 -12   4   2      148.94      168.12      9.28 o 
 -11   4   2       21.97       22.70      2.50 o 
 -10   4   2       53.42       50.77      3.34 o 
  -9   4   2        4.21        6.59      2.06 o 
  -8   4   2      116.68      107.74      4.34 o 
  -7   4   2      448.25      427.48      6.16 o 
  -6   4   2       69.61       54.28      5.95 o 
  -5   4   2        9.58       13.55      1.82 o 
  -4   4   2      403.26      423.92     11.31 o 
  -3   4   2        3.30       -0.16      1.25 o 
  -2   4   2       25.68       24.55      2.08 o 
  -1   4   2       12.46        8.47      1.73 o 
   0   4   2       14.88       13.30      1.73 o 
   1   4   2      271.28      261.02      5.20 o 
   2   4   2      243.98      268.57      8.93 o 
   3   4   2      221.53      240.16      5.49 o 
   4   4   2      290.20      259.46      8.99 o 
   5   4   2      223.89      223.69      5.24 o 
   6   4   2       79.52       75.02      3.39 o 
   7   4   2       19.98       20.71      2.59 o 
   8   4   2      127.43      105.15      4.94 o 
   9   4   2       33.40       39.70      3.30 o 
  10   4   2       31.84       37.17      7.40 o 
  11   4   2        2.78        4.81      1.97 o 
  12   4   2       69.44       70.90      5.83 o 
  13   4   2       21.69       23.83      3.03 o 
  14   4   2        0.06        0.22      2.04 o 
  15   4   2       33.15       31.91      3.68 o 
  16   4   2       30.67       37.14      3.91 o 
 -14   5   2       23.76       32.27      6.76 o 
 -13   5   2       48.01       41.71      4.80 o 
 -12   5   2       51.27       41.03      9.10 o 
 -11   5   2       90.76      104.51      6.39 o 
 -10   5   2       10.38       17.08      3.28 o 
  -9   5   2      188.50      184.60      7.17 o 
  -8   5   2      215.19      214.92      8.52 o 
  -7   5   2        0.01        0.99      2.16 o 
  -6   5   2       27.17       30.34      8.22 o 
  -5   5   2       80.34       90.02      4.83 o 
  -4   5   2        4.75        2.87      6.90 o 
  -3   5   2      332.24      325.34      7.88 o 
  -2   5   2        2.34        2.65      1.95 o 
  -1   5   2      875.68      860.08     11.82 o 
   0   5   2       25.87       20.33      2.66 o 
   1   5   2       52.13       49.30      3.56 o 
   2   5   2       44.30       33.86      8.77 o 
   3   5   2        0.52       -0.81      1.55 o 
   4   5   2      498.15      515.97     16.18 o 
   5   5   2      384.20      404.16      7.96 o 
   6   5   2      299.31      312.92      7.40 o 
   7   5   2       41.95       33.45      3.45 o 
   8   5   2        6.46       16.09      2.86 o 
   9   5   2       37.93       37.97      3.65 o 
  10   5   2        1.43        6.78      6.53 o 
  11   5   2       12.04       16.25      2.98 o 
  12   5   2        3.07        4.67      5.35 o 
  13   5   2        0.52        5.50      2.84 o 
  14   5   2       69.35       84.60      5.73 o 
 -10   6   2        0.08       -1.44      2.70 o 
  -9   6   2        0.09       -1.95      3.15 o 
  -8   6   2       12.79       18.36      3.42 o 
  -7   6   2       75.31       85.10      6.26 o 
  -6   6   2       16.62       27.37      9.50 o 
  -5   6   2       27.07       26.67      3.62 o 
  -4   6   2        1.73        2.31      9.16 o 
  -3   6   2       14.45        9.37      2.86 o 
  -2   6   2        9.72       13.61      3.00 o 
  -1   6   2       19.37       19.34      3.32 o 
   0   6   2        3.36        0.40      2.43 o 
   1   6   2        0.04       -0.04      2.38 o 
   2   6   2       28.73       10.53     11.67 o 
   3   6   2        2.02        1.19      2.37 o 
   4   6   2       27.96       37.75     10.47 o 
   5   6   2        7.05        1.15      2.90 o 
   6   6   2       19.50       15.12      3.46 o 
   7   6   2       21.05       22.40      3.88 o 
   8   6   2        0.53        0.37      2.86 o 
   9   6   2       64.69       76.23      6.09 o 
  10   6   2       20.78       31.30     11.76 o 
 -20   1   3        3.61        0.41      3.67 o 
 -19   1   3        4.08        2.52      2.17 o 
 -18   1   3       33.24       35.11      3.10 o 
 -17   1   3        8.86        7.01      6.70 o 
 -16   1   3       58.69       60.66      3.21 o 
 -15   1   3      307.02      307.51      6.16 o 
 -14   1   3      228.40      209.39      5.64 o 
 -13   1   3      306.83      304.66      6.13 o 
 -12   1   3       36.44       40.26      2.74 o 
 -11   1   3       15.38       13.87      1.37 o 
 -10   1   3      131.72      137.03      2.96 o 
  -9   1   3      424.24      465.12      4.07 o 
  -8   1   3     1054.51     1086.85      6.01 o 
  -7   1   3      535.48      562.19      4.36 o 
  -6   1   3        7.18        8.53      0.70 o 
  -5   1   3      345.66      337.91      2.51 o 
  -4   1   3      527.29      510.51      6.28 o 
  -3   1   3        9.08        6.67      0.73 o 
  -2   1   3      127.54      106.62      1.64 o 
  -1   1   3     2696.47     2500.73      6.69 o 
   0   1   3      274.92      237.05      2.27 o 
   1   1   3      900.37      820.78     10.66 o 
   2   1   3     7713.30     7996.16     11.92 o 
   3   1   3     4093.58     4071.24      8.58 o 
   4   1   3     1422.18     1396.50      9.86 o 
   5   1   3       69.30       64.70      1.69 o 
   6   1   3       54.93       50.04      1.38 o 
   7   1   3      696.14      752.54      4.78 o 
   8   1   3       39.13       42.60      1.62 o 
   9   1   3      238.48      232.90      4.28 o 
  10   1   3      650.94      616.09      5.10 o 
  11   1   3       15.29       25.10      7.49 o 
  12   1   3       37.42       43.87      2.99 o 
  13   1   3        0.02        0.90      1.14 o 
  14   1   3        0.31        1.75      1.24 o 
  15   1   3       85.50       75.25      3.34 o 
  16   1   3       78.73       66.89      3.21 o 
  17   1   3       85.69       76.46      3.89 o 
  18   1   3       35.64       30.32      2.98 o 
  19   1   3      138.86      137.79      5.63 o 
  20   1   3      137.66      141.42      5.47 o 
 -19   2   3       11.21       16.16      2.53 o 
 -18   2   3        1.92        1.27      1.99 o 
 -17   2   3       38.16       49.24     12.23 o 
 -16   2   3        1.96        1.92      1.69 o 
 -15   2   3      145.72      152.69      4.87 o 
 -14   2   3       76.99       87.68      4.21 o 
 -13   2   3       89.75      100.70      4.27 o 
 -12   2   3       47.91       44.07      2.67 o 
 -11   2   3       73.19       68.90      2.71 o 
 -10   2   3      113.07      112.00      3.23 o 
  -9   2   3      156.99      152.12      3.66 o 
  -8   2   3      108.26      110.78      2.92 o 
  -7   2   3       25.98       28.34      1.95 o 
  -6   2   3       87.39       98.56      2.52 o 
  -5   2   3        2.75        0.99      0.60 o 
  -4   2   3       73.16       83.49      3.20 o 
  -3   2   3       27.52       24.84      1.08 o 
  -2   2   3      200.86      199.13      2.44 o 
  -1   2   3      453.82      474.16      4.18 o 
   0   2   3      339.58      317.49      3.06 o 
   1   2   3      342.79      362.71      5.57 o 
   2   2   3     1716.97     1732.42      6.88 o 
   3   2   3      210.79      216.87      2.57 o 
   4   2   3      895.08      896.31      8.94 o 
   5   2   3       43.93       41.54      1.46 o 
   6   2   3       59.44       66.68      1.97 o 
   7   2   3       86.95       94.77      2.37 o 
   8   2   3      292.54      283.12      3.58 o 
   9   2   3       66.69       73.78      3.37 o 
  10   2   3      105.66       99.38      2.74 o 
  11   2   3      688.70      683.41      6.32 o 
  12   2   3      316.11      330.38      5.68 o 
  13   2   3        6.13        8.63      1.40 o 
  14   2   3       10.93       10.42      1.53 o 
  15   2   3      127.12      114.56      4.37 o 
  16   2   3       14.36       14.62      1.99 o 
  17   2   3        7.41        7.36      2.72 o 
  18   2   3       16.47       20.92      2.77 o 
  19   2   3       75.64       81.35      4.66 o 
 -18   3   3       47.90       52.01      4.39 o 
 -17   3   3        2.94       -1.70      8.15 o 
 -16   3   3       50.35       57.17      4.08 o 
 -15   3   3       14.63       11.89      3.31 o 
 -14   3   3      128.67      161.49     15.95 o 
 -13   3   3       12.83       12.31      1.94 o 
 -12   3   3      421.60      430.32      7.38 o 
 -11   3   3       31.43       28.20      2.51 o 
 -10   3   3       38.21       43.09      2.83 o 
  -9   3   3       73.17       42.45      8.56 o 
  -8   3   3       84.13       82.28      3.23 o 
  -7   3   3      121.29      122.52      4.13 o 
  -6   3   3       69.07       70.79      2.94 o 
  -5   3   3      645.06      600.81      6.56 o 
  -4   3   3      197.46      219.27      4.68 o 
  -3   3   3     1056.85     1122.59      7.81 o 
  -2   3   3      353.13      373.10      4.58 o 
  -1   3   3      101.13      102.77      2.94 o 
   0   3   3      325.89      345.47      4.37 o 
   1   3   3      613.26      618.58      7.16 o 
   2   3   3       35.69       35.34      1.49 o 
   3   3   3      200.47      180.92      2.73 o 
   4   3   3      320.64      364.64      5.85 o 
   5   3   3       40.69       39.31      1.78 o 
   6   3   3       28.62       31.12      1.65 o 
   7   3   3       15.75       15.26      1.26 o 
   8   3   3       68.82       69.11      2.44 o 
   9   3   3      362.93      344.08      5.45 o 
  10   3   3        4.67        6.98      1.28 o 
  11   3   3      199.24      218.52      4.62 o 
  12   3   3       11.00        8.14      2.87 o 
  13   3   3      436.47      424.60      7.10 o 
  14   3   3      149.18      149.98      5.00 o 
  15   3   3      311.44      312.23      8.24 o 
  16   3   3        2.61        0.93      1.84 o 
  17   3   3        3.49       -1.80      3.12 o 
  18   3   3       57.63       63.68      4.18 o 
 -16   4   3        1.31        1.80      2.60 o 
 -15   4   3        4.01       12.83      4.07 o 
 -14   4   3       68.80       68.13     15.74 o 
 -13   4   3       11.20        5.95      2.28 o 
 -12   4   3        3.68       10.66      3.32 o 
 -11   4   3       16.63       18.62      2.48 o 
 -10   4   3      518.57      511.08      8.17 o 
  -9   4   3      304.02      281.93     17.80 o 
  -8   4   3      113.06      112.71      4.48 o 
  -7   4   3        6.28        5.41      2.65 o 
  -6   4   3        0.02        0.53      1.21 o 
  -5   4   3       55.49       50.96      2.86 o 
  -4   4   3       20.54       25.81      2.92 o 
  -3   4   3       77.78       81.74      3.39 o 
  -2   4   3      142.01      146.35     11.04 o 
  -1   4   3      467.34      439.60     16.12 o 
   0   4   3      204.93      204.06      5.19 o 
   1   4   3        0.34        1.38      2.66 o 
   2   4   3        5.69        4.93      1.45 o 
   3   4   3      202.24      213.83      5.36 o 
   4   4   3      995.48      960.82     10.30 o 
   5   4   3      157.58      153.63      4.60 o 
   6   4   3      242.79      245.75      5.31 o 
   7   4   3      337.88      313.24      6.15 o 
   8   4   3        0.17       -1.36      1.38 o 
   9   4   3      253.07      241.87      6.59 o 
  10   4   3       45.97       46.68      3.66 o 
  11   4   3       44.61       55.31      4.08 o 
  12   4   3       65.53       59.60      5.04 o 
  13   4   3        0.55        3.02      2.20 o 
  14   4   3       21.51       29.51      3.18 o 
  15   4   3        0.18        2.99      2.33 o 
  16   4   3        9.55        9.00      2.87 o 
 -14   5   3       46.29       51.78      5.23 o 
 -13   5   3       57.02       53.58      5.10 o 
 -12   5   3        0.07       -1.35      3.93 o 
 -11   5   3       17.25       14.06      3.24 o 
 -10   5   3       27.20       21.09      3.39 o 
  -9   5   3      156.54      143.59     15.22 o 
  -8   5   3        8.25       11.41      2.91 o 
  -7   5   3      161.84      156.11      7.62 o 
  -6   5   3       44.34       36.32      3.36 o 
  -5   5   3       13.84       14.81      2.53 o 
  -4   5   3       19.43       21.81      3.57 o 
  -3   5   3       91.60      102.93      5.22 o 
  -2   5   3      265.35      282.61     20.06 o 
  -1   5   3      336.52      356.78     21.95 o 
   0   5   3       87.40       86.19      4.79 o 
   1   5   3      219.61      220.24      6.19 o 
   2   5   3      479.16      468.12      8.28 o 
   3   5   3       38.37       41.93      3.29 o 
   4   5   3      150.54      138.64      5.23 o 
   5   5   3       35.13       31.66      3.01 o 
   6   5   3       68.63       73.33      4.96 o 
   7   5   3      122.77      101.89      5.76 o 
   8   5   3      146.84      145.64      7.28 o 
   9   5   3       45.15       44.90      5.00 o 
  10   5   3       16.28       13.81      3.32 o 
  11   5   3        4.37        2.73      2.81 o 
  12   5   3       92.73      103.23      6.86 o 
  13   5   3        0.00       -0.76      2.94 o 
  14   5   3        0.06        5.23      3.72 o 
 -10   6   3        0.01       -0.81      2.89 o 
  -9   6   3       44.84       69.33     15.50 o 
  -8   6   3        4.64        2.87      2.79 o 
  -7   6   3       23.27       15.69      4.72 o 
  -6   6   3        1.73        3.10      2.79 o 
  -5   6   3        9.28        7.71      2.75 o 
  -4   6   3       25.53       15.11      4.06 o 
  -3   6   3       83.42       72.88      5.00 o 
  -2   6   3      118.08      136.72     17.39 o 
  -1   6   3      269.53      246.38     21.62 o 
   0   6   3       32.65       38.02      3.96 o 
   1   6   3       22.26       13.46      4.46 o 
   2   6   3       89.92       92.75      5.97 o 
   3   6   3       16.31       15.20      3.40 o 
   4   6   3        2.90       -1.26      4.05 o 
   5   6   3        2.66       -0.92      2.70 o 
   6   6   3       25.57       48.24     17.42 o 
   7   6   3       57.99       61.54      5.56 o 
   8   6   3        1.11        2.06      3.00 o 
   9   6   3       68.05       64.61      6.24 o 
 -20   0   4      110.21      115.13      7.88 o 
 -19   0   4       99.97      100.95      7.31 o 
 -18   0   4      269.49      237.39      8.93 o 
 -17   0   4      249.80      249.08      8.56 o 
 -16   0   4        4.89        7.48      2.29 o 
 -15   0   4       82.08       72.37      5.19 o 
 -14   0   4      578.31      549.22      9.93 o 
 -13   0   4      117.67      114.05      6.30 o 
 -12   0   4      205.84      190.27      5.06 o 
 -11   0   4      113.11      127.54      4.39 o 
 -10   0   4      657.42      660.48      7.60 o 
  -9   0   4     1137.75     1189.26      9.78 o 
  -8   0   4      215.38      238.19      4.49 o 
  -7   0   4     1061.57     1105.28     12.21 o 
  -6   0   4        2.58        6.49      1.23 o 
  -5   0   4     1358.62     1369.90     14.31 o 
  -4   0   4        6.49       18.70      1.50 o 
  -3   0   4    18944.08    19620.76     32.77 o 
  -1   0   4     3036.07     3099.43      9.67 o 
   0   0   4        0.84        1.50      0.89 o 
   1   0   4     8118.22     8311.71     19.93 o 
   2   0   4    15056.72    16089.53     27.43 o 
   3   0   4     2437.44     2415.09      8.88 o 
   4   0   4     4312.13     4130.35     12.88 o 
   5   0   4     2055.17     2090.23      9.48 o 
   6   0   4     3705.59     3720.96     14.35 o 
   7   0   4     1424.98     1480.75      9.58 o 
   8   0   4      682.23      716.15      6.75 o 
   9   0   4       60.71      118.60      9.44 o 
  10   0   4      409.51      386.94      6.39 o 
  11   0   4     1049.25     1111.85     24.22 o 
  12   0   4      157.94      151.67      5.65 o 
  13   0   4       98.38      113.98      5.16 o 
  14   0   4      713.78      633.07     10.37 o 
  15   0   4      257.81      224.73      7.45 o 
  16   0   4        2.62        1.32      2.20 o 
  17   0   4      170.09      155.64      8.49 o 
  18   0   4       48.11       33.15      3.60 o 
  19   0   4      239.12      238.89      8.99 o 
  20   0   4      124.34      140.30      7.02 o 
 -20   1   4       49.42       49.02      3.83 o 
 -19   1   4       21.36       19.35      2.71 o 
 -18   1   4      115.27      108.98      4.35 o 
 -17   1   4       30.15       32.19      2.86 o 
 -16   1   4       80.65       74.73      3.76 o 
 -15   1   4      506.16      512.21      7.76 o 
 -14   1   4      582.03      592.36      7.80 o 
 -13   1   4      147.44      139.84      5.53 o 
 -12   1   4       36.70       34.69      2.25 o 
 -11   1   4        0.79        1.47      1.12 o 
 -10   1   4      233.45      242.42      3.25 o 
  -9   1   4      277.19      255.50      3.03 o 
  -8   1   4      156.54      145.03      2.28 o 
  -7   1   4      158.39      169.37      5.14 o 
  -6   1   4      165.94      173.68      1.98 o 
  -5   1   4      346.00      333.35     12.13 o 
  -4   1   4     2099.69     2083.07      7.20 o 
  -3   1   4      832.45      809.21      4.13 o 
  -2   1   4       30.03       35.20      1.01 o 
  -1   1   4     7632.85     7500.51     12.86 o 
   0   1   4      724.62      720.61      4.08 o 
   1   1   4     5145.36     5073.24      8.89 o 
   2   1   4     3087.70     3067.19      7.87 o 
   3   1   4     3076.11     3118.26      7.68 o 
   4   1   4     2146.45     2008.89      6.39 o 
   5   1   4      304.99      293.77      2.78 o 
   6   1   4      188.67      173.63      2.20 o 
   7   1   4      104.40       98.14      2.22 o 
   8   1   4       45.86       45.07      1.49 o 
   9   1   4      162.21      183.20     10.79 o 
  10   1   4       71.40       75.50      2.39 o 
  11   1   4      138.25      135.60      7.72 o 
  12   1   4        4.87        6.34      1.33 o 
  13   1   4      698.36      697.92     21.82 o 
  14   1   4       33.65       29.80      2.34 o 
  15   1   4       14.68       -4.57      9.61 o 
  16   1   4      108.90      103.87      3.95 o 
  17   1   4       58.46       53.80      4.72 o 
  18   1   4       56.76       52.88      3.37 o 
  19   1   4       99.92      105.71      5.56 o 
  20   1   4        4.50       -0.10      2.02 o 
 -19   2   4        0.02        4.59      2.31 o 
 -18   2   4       47.75       51.83      3.63 o 
 -17   2   4       23.49        9.58     10.05 o 
 -16   2   4       88.83       94.32      4.31 o 
 -15   2   4       16.66       12.75      3.76 o 
 -14   2   4      149.03      144.48      4.83 o 
 -13   2   4       46.41       44.47      4.75 o 
 -12   2   4      195.86      199.66      4.52 o 
 -11   2   4       13.95       11.26      1.46 o 
 -10   2   4      166.76      173.36      3.59 o 
  -9   2   4      416.78      445.21      5.03 o 
  -8   2   4        0.22       -0.19      0.82 o 
  -7   2   4      280.46      275.25     10.30 o 
  -6   2   4       54.41       56.48      2.01 o 
  -5   2   4      306.89      325.75     10.39 o 
  -4   2   4      162.19      175.57      2.65 o 
  -3   2   4       30.84       21.25      1.01 o 
  -2   2   4     1046.45     1061.36      5.02 o 
  -1   2   4      704.05      664.18      3.98 o 
   0   2   4      384.36      390.05      3.13 o 
   1   2   4      356.51      356.62     13.94 o 
   2   2   4       73.97       81.17      1.89 o 
   3   2   4      503.54      524.97     16.61 o 
   4   2   4     1356.86     1344.37      6.22 o 
   5   2   4      370.96      393.80      3.46 o 
   6   2   4      441.77      454.51      4.09 o 
   7   2   4       26.83       31.42      1.58 o 
   8   2   4       74.81       60.11      2.13 o 
   9   2   4      620.75      612.79     13.03 o 
  10   2   4      324.67      333.66      4.30 o 
  11   2   4      183.85      195.77      7.63 o 
  12   2   4      161.69      152.02      3.83 o 
  13   2   4      142.87      141.47     12.77 o 
  14   2   4       49.09       51.22      2.56 o 
  15   2   4       62.71       59.39     12.31 o 
  16   2   4       30.10       37.76      2.70 o 
  17   2   4       12.10       13.50      4.99 o 
  18   2   4        0.00       -0.41      1.91 o 
  19   2   4       59.37       68.03      5.56 o 
 -18   3   4       21.34       35.72      3.87 o 
 -17   3   4        0.01        1.14      2.65 o 
 -16   3   4      154.25      165.05      7.22 o 
 -15   3   4      235.19      234.63      7.75 o 
 -14   3   4      340.62      353.27      8.09 o 
 -13   3   4      113.17      120.86      6.57 o 
 -12   3   4        0.55       -1.23      1.38 o 
 -11   3   4        0.06       -0.28      1.39 o 
 -10   3   4      166.04      162.39      4.67 o 
  -9   3   4      212.61      189.82      5.09 o 
  -8   3   4       20.48       19.27      1.86 o 
  -7   3   4      354.13      411.74     10.28 o 
  -6   3   4      618.18      652.34      7.02 o 
  -5   3   4       30.86       27.64      4.41 o 
  -4   3   4       11.35        9.93      1.32 o 
  -3   3   4      744.36      760.56      6.44 o 
  -2   3   4      238.84      222.25      3.57 o 
  -1   3   4      339.20      347.13      4.43 o 
   0   3   4       29.35       32.44      1.78 o 
   1   3   4      840.23      929.67     11.92 o 
   2   3   4     1522.22     1602.55      8.45 o 
   3   3   4       66.60       91.40     10.37 o 
   4   3   4       79.79       75.47      2.18 o 
   5   3   4       51.68       57.01      1.99 o 
   6   3   4       39.05       33.15      1.64 o 
   7   3   4       32.81       34.33      1.81 o 
   8   3   4       76.62       77.25      2.58 o 
   9   3   4      458.47      468.17     13.21 o 
  10   3   4      803.04      803.18      6.89 o 
  11   3   4      525.22      500.29     10.33 o 
  12   3   4       66.09       69.21      2.85 o 
  13   3   4       63.83       58.24      3.17 o 
  14   3   4       29.62       26.61      2.50 o 
  15   3   4        0.95       -1.66      1.66 o 
  16   3   4        0.49        0.07      1.89 o 
  17   3   4       46.53       59.24      5.90 o 
  18   3   4       36.27       38.42      3.44 o 
 -16   4   4        0.08       -8.72     12.65 o 
 -15   4   4       33.16       26.15      5.58 o 
 -14   4   4       13.45        9.76      2.38 o 
 -13   4   4      113.57      119.76      8.65 o 
 -12   4   4       12.40       10.95      2.46 o 
 -11   4   4        3.05        2.98      2.03 o 
 -10   4   4      119.43      124.03      4.80 o 
  -9   4   4       29.41       29.31      2.84 o 
  -8   4   4       13.47       12.27      2.14 o 
  -7   4   4        2.53       -6.30      6.30 o 
  -6   4   4        8.25        4.07      1.63 o 
  -5   4   4      520.29      531.86     16.71 o 
  -4   4   4      291.95      311.52      5.99 o 
  -3   4   4        7.03       10.17      1.77 o 
  -2   4   4        2.05        0.29      1.71 o 
  -1   4   4       64.90       53.32      3.04 o 
   0   4   4      366.06      388.92      6.31 o 
   1   4   4      238.72      243.19     12.28 o 
   2   4   4       82.52       78.19      3.51 o 
   3   4   4      103.97      121.77      6.85 o 
   4   4   4      327.25      328.24      5.87 o 
   5   4   4      178.15      183.79      5.06 o 
   6   4   4       59.00       59.42      2.90 o 
   7   4   4        0.53       -0.34      1.41 o 
   8   4   4       11.81       12.06      2.00 o 
   9   4   4      137.27      132.34      9.62 o 
  10   4   4      133.55      124.81      5.28 o 
  11   4   4       25.46       21.28      5.10 o 
  12   4   4       10.99        6.94      2.42 o 
  13   4   4       15.06       11.34      2.84 o 
  14   4   4       21.77       17.81      3.43 o 
  15   4   4       31.52       30.36      3.66 o 
  16   4   4        0.02       -2.20      2.20 o 
 -13   5   4        2.00        3.71      7.65 o 
 -12   5   4        1.68       -1.37      2.58 o 
 -11   5   4        0.78        0.11      2.55 o 
 -10   5   4       33.57       27.51      3.87 o 
  -9   5   4      329.29      308.20      9.55 o 
  -8   5   4      130.98      140.06      7.05 o 
  -7   5   4       34.13       26.69      8.61 o 
  -6   5   4       33.01       27.84      3.11 o 
  -5   5   4       24.43       34.00      8.41 o 
  -4   5   4      106.90      103.62      5.55 o 
  -3   5   4        4.20        4.07      2.25 o 
  -2   5   4        7.45        3.52      2.56 o 
  -1   5   4       50.71       52.09      3.91 o 
   0   5   4      188.37      186.52      6.90 o 
   1   5   4        1.96       -3.19      7.39 o 
   2   5   4        7.50        2.97      1.93 o 
   3   5   4      125.81      158.36     11.95 o 
   4   5   4      316.92      301.58      7.65 o 
   5   5   4       13.17       16.49      2.46 o 
   6   5   4       54.00       34.71      3.52 o 
   7   5   4       25.35       28.83      3.38 o 
   8   5   4        1.82        2.27      2.15 o 
   9   5   4        9.35        1.34      8.52 o 
  10   5   4       17.88       18.37      3.34 o 
  11   5   4        7.60       10.03      5.83 o 
  12   5   4       12.48       20.88      3.92 o 
  13   5   4       31.91       47.09      5.19 o 
  -9   6   4       15.70       18.14      3.65 o 
  -8   6   4        1.64        1.95      2.90 o 
  -7   6   4       52.38       42.08      9.91 o 
  -6   6   4       15.19       13.37      3.36 o 
  -5   6   4        1.53        2.15      9.13 o 
  -4   6   4        2.73        1.56      2.35 o 
  -3   6   4       17.41       15.87      3.15 o 
  -2   6   4       74.60       74.24      4.87 o 
  -1   6   4       24.96       23.41      3.27 o 
   0   6   4       80.39       89.11      5.46 o 
   1   6   4        5.74        4.57      9.68 o 
   2   6   4      247.06      245.49      8.72 o 
   3   6   4        6.47        2.68     13.84 o 
   4   6   4       26.03       26.82      3.86 o 
   5   6   4        0.02        1.32      2.46 o 
   6   6   4       10.01       12.32      3.89 o 
   7   6   4       22.64       21.57      4.05 o 
   8   6   4       27.33       29.56      4.41 o 
   9   6   4        0.60        0.85     10.62 o 
 -20   1   5        4.08        1.88      2.22 o 
 -19   1   5        6.34       17.74      7.82 o 
 -18   1   5        0.16        1.54      6.87 o 
 -17   1   5       11.33       15.01      2.32 o 
 -16   1   5       43.09       48.48      3.77 o 
 -15   1   5        4.41        3.78      1.78 o 
 -14   1   5       37.41       41.88      2.97 o 
 -13   1   5        4.69        2.16      2.39 o 
 -12   1   5        1.34        1.92      1.29 o 
 -11   1   5      464.92      466.67      5.49 o 
 -10   1   5      310.70      287.23     10.70 o 
  -9   1   5       40.03       41.74      1.82 o 
  -8   1   5      156.48      156.02      2.42 o 
  -7   1   5       63.21       64.71      1.59 o 
  -6   1   5      612.20      606.78      3.64 o 
  -5   1   5        4.05        1.90      1.45 o 
  -4   1   5      198.53      181.87      2.02 o 
  -3   1   5      139.53      123.19      1.55 o 
  -2   1   5      294.21      288.84      2.37 o 
  -1   1   5     1423.74     1378.01      5.91 o 
   0   1   5      417.51      417.60     13.46 o 
   1   1   5     1511.30     1500.84      5.42 o 
   2   1   5      291.61      287.24      2.58 o 
   3   1   5       20.10       31.71      2.48 o 
   4   1   5      452.88      464.12      3.54 o 
   5   1   5      444.32      462.38     12.56 o 
   6   1   5      222.33      251.88      2.96 o 
   7   1   5       55.30       47.33      1.67 o 
   8   1   5      796.95      782.34      6.54 o 
   9   1   5       11.90       11.66      1.16 o 
  10   1   5       20.13       15.75      1.35 o 
  11   1   5      649.94      692.25      8.50 o 
  12   1   5      164.26      159.00      3.88 o 
  13   1   5        0.31        0.77      1.16 o 
  14   1   5       47.76       44.62      2.41 o 
  15   1   5       10.12        7.86      1.56 o 
  16   1   5       92.80       98.02      3.82 o 
  17   1   5        3.22        3.20      1.73 o 
  18   1   5        0.07       -1.73      1.73 o 
  19   1   5       52.18       50.90      4.75 o 
 -19   2   5        3.38        3.26      2.44 o 
 -18   2   5        2.30        4.67      7.96 o 
 -17   2   5       11.48       12.21      2.35 o 
 -16   2   5      237.53      252.12      6.14 o 
 -15   2   5       10.41       10.27      2.16 o 
 -14   2   5      273.60      276.95      6.67 o 
 -13   2   5       52.07       48.98      3.04 o 
 -12   2   5       94.33       84.62      3.20 o 
 -11   2   5       41.26       46.78      2.41 o 
 -10   2   5       53.95       53.75      8.25 o 
  -9   2   5       30.99       31.05      1.71 o 
  -8   2   5        9.85        6.45      1.86 o 
  -7   2   5      664.17      724.79      5.95 o 
  -6   2   5      147.56      155.41      2.91 o 
  -5   2   5      162.02      166.25      3.07 o 
  -4   2   5      320.59      304.04      3.47 o 
  -3   2   5       21.48       25.40      1.11 o 
  -2   2   5       18.31       14.99      0.93 o 
  -1   2   5       17.34       18.63      1.14 o 
   0   2   5      136.06      159.00      4.12 o 
   1   2   5      127.24      110.17      1.96 o 
   2   2   5      619.69      692.68      4.39 o 
   3   2   5      142.94      145.48      5.13 o 
   4   2   5      192.98      196.52      2.71 o 
   5   2   5      361.92      353.36      3.63 o 
   6   2   5      213.66      234.63      3.06 o 
   7   2   5       26.56       30.04      1.43 o 
   8   2   5      215.97      230.50      5.05 o 
   9   2   5      303.33      310.84      3.91 o 
  10   2   5        4.13        4.37      1.04 o 
  11   2   5        3.57        3.99      2.42 o 
  12   2   5       23.97       27.06      1.88 o 
  13   2   5      176.49      169.63      4.82 o 
  14   2   5       81.78       89.73      3.70 o 
  15   2   5        9.95        6.13      1.74 o 
  16   2   5        3.31        2.51      2.99 o 
  17   2   5       94.42      114.87      5.11 o 
  18   2   5       22.67       16.69      2.93 o 
  19   2   5        4.48       -0.69      3.71 o 
 -18   3   5       11.84       15.49      3.26 o 
 -17   3   5       21.38       24.39      3.65 o 
 -16   3   5      123.00      133.80      6.40 o 
 -15   3   5       10.09       13.62      2.94 o 
 -14   3   5       14.41       15.00      2.47 o 
 -13   3   5       17.26       14.93      2.89 o 
 -12   3   5        0.02       -0.88      1.37 o 
 -11   3   5       68.19       60.72      3.43 o 
 -10   3   5      177.75      180.82      9.62 o 
  -9   3   5       49.64       52.40      3.04 o 
  -8   3   5       16.23       13.71      2.54 o 
  -7   3   5        1.52        0.60      1.06 o 
  -6   3   5        0.15       -0.16      1.02 o 
  -5   3   5      104.86       91.73      3.39 o 
  -4   3   5      498.86      497.89      5.99 o 
  -3   3   5      264.55      282.97      4.52 o 
  -2   3   5      144.97      140.99      3.18 o 
  -1   3   5        5.74        7.04      1.11 o 
   0   3   5      275.07      280.03      5.19 o 
   1   3   5       77.77      103.10      2.52 o 
   2   3   5        2.27        4.18      0.89 o 
   3   3   5      148.23      160.53      3.94 o 
   4   3   5       17.62       13.92      1.22 o 
   5   3   5      614.28      621.17      5.50 o 
   6   3   5      219.14      235.42      3.55 o 
   7   3   5        9.27        8.17      1.17 o 
   8   3   5      218.34      206.61      4.27 o 
   9   3   5        5.36        4.45      1.18 o 
  10   3   5      170.69      167.72      3.93 o 
  11   3   5       34.53       42.75      3.32 o 
  12   3   5        5.28        2.72      1.21 o 
  13   3   5       12.40       12.51      1.72 o 
  14   3   5        9.03        8.24      1.86 o 
  15   3   5        6.30        5.93      1.84 o 
  16   3   5        6.70        9.85      3.01 o 
  17   3   5        0.88        8.02     14.29 o 
 -16   4   5        1.67        4.79      4.25 o 
 -15   4   5       40.57       49.85      4.57 o 
 -14   4   5       34.23       27.81      3.42 o 
 -13   4   5       29.68       28.66      3.86 o 
 -12   4   5       36.27       39.03      3.56 o 
 -11   4   5       83.35       75.90      4.45 o 
 -10   4   5      595.68      571.45      9.47 o 
  -9   4   5      532.56      500.15      8.68 o 
  -8   4   5       17.00       15.28      3.51 o 
  -7   4   5       51.14       37.83      2.89 o 
  -6   4   5      242.29      252.14      6.22 o 
  -5   4   5      300.68      295.09      6.21 o 
  -4   4   5      199.11      203.39      5.83 o 
  -3   4   5      264.90      241.78      6.00 o 
  -2   4   5        0.03       -0.21      1.38 o 
  -1   4   5        6.57        2.96      1.53 o 
   0   4   5       52.98       40.34      3.47 o 
   1   4   5        0.01        1.13      1.45 o 
   2   4   5       37.39       32.86      2.48 o 
   3   4   5       18.98       20.40      2.97 o 
   4   4   5       17.98        9.99      1.79 o 
   5   4   5       30.29       33.60      2.85 o 
   6   4   5      916.39      914.83     10.70 o 
   7   4   5      268.14      282.56      7.38 o 
   8   4   5       82.43       79.04      4.16 o 
   9   4   5       66.94       65.57      4.04 o 
  10   4   5        8.63        4.59      2.25 o 
  11   4   5        0.05        3.81      3.70 o 
  12   4   5        0.31       -0.72      2.28 o 
  13   4   5       37.64       40.46      3.95 o 
  14   4   5        2.48       10.65      3.05 o 
  15   4   5       65.32       69.42      6.47 o 
  16   4   5        2.52       13.57      6.98 o 
 -13   5   5        0.15        2.65      4.35 o 
 -12   5   5      168.77      177.59      8.42 o 
 -11   5   5       37.95       24.99      3.83 o 
 -10   5   5       69.89       53.97     12.64 o 
  -9   5   5        9.06       10.75      2.93 o 
  -8   5   5       63.92       67.01      6.03 o 
  -7   5   5       39.22       41.61      4.12 o 
  -6   5   5       11.02        9.39      2.53 o 
  -5   5   5       18.83       18.06      3.81 o 
  -4   5   5       74.13       71.79      4.81 o 
  -3   5   5      899.44      910.81     13.49 o 
  -2   5   5       92.80       84.92      5.24 o 
  -1   5   5      157.95      184.14      7.42 o 
   0   5   5       23.20       16.13      4.17 o 
   1   5   5       10.97        8.59      2.53 o 
   2   5   5       54.41       40.72      3.79 o 
   3   5   5       38.94       36.59      4.05 o 
   4   5   5       55.25       51.22      3.67 o 
   5   5   5       12.51        6.73      2.20 o 
   6   5   5       50.95       42.73      3.72 o 
   7   5   5       14.46       15.87      2.83 o 
   8   5   5      116.74       94.59      5.64 o 
   9   5   5        0.00       -2.13      2.13 o 
  10   5   5        4.65        5.79      2.72 o 
  11   5   5       14.63       20.82      5.14 o 
  12   5   5        6.51        9.60      3.30 o 
  13   5   5        1.51        3.42     17.50 o 
  -9   6   5        0.03        0.18      2.84 o 
  -8   6   5       16.90       27.46      5.03 o 
  -7   6   5       21.59       19.14      3.80 o 
  -6   6   5        5.42        6.83      3.08 o 
  -5   6   5       21.57       23.79      4.27 o 
  -4   6   5       56.65       53.79      4.52 o 
  -3   6   5        1.14        9.16     14.80 o 
  -2   6   5        3.83       -0.91     14.81 o 
  -1   6   5        0.59       -1.39      2.34 o 
   0   6   5       39.44       34.26      4.70 o 
   1   6   5      100.95       99.35      5.90 o 
   2   6   5       93.54       95.24      5.77 o 
   3   6   5        6.54        4.91      4.05 o 
   4   6   5        1.02        6.26      2.87 o 
   5   6   5      132.87      169.46      8.93 o 
   6   6   5        0.62       -0.91      2.71 o 
   7   6   5       18.27       23.35      3.73 o 
   8   6   5       42.69       31.44      5.40 o 
   9   6   5        0.01        1.62      3.33 o 
 -20   0   6       26.24       29.03      6.18 o 
 -19   0   6      141.73      143.60      6.71 o 
 -18   0   6        0.01        0.94      2.24 o 
 -17   0   6      158.74      157.99      7.42 o 
 -16   0   6       97.74       96.66      5.75 o 
 -15   0   6        0.90       -0.24      1.71 o 
 -14   0   6      198.48      190.02      9.06 o 
 -13   0   6      101.04       95.81      5.87 o 
 -12   0   6      195.52      206.28      7.57 o 
 -11   0   6       99.69      100.87      3.76 o 
 -10   0   6       11.81       13.98      1.86 o 
  -9   0   6        3.69        5.34      1.42 o 
  -8   0   6      932.01      967.26     10.58 o 
  -7   0   6       41.17       45.22      2.49 o 
  -6   0   6     1064.72     1125.13      9.79 o 
  -5   0   6     4998.03     5093.05     18.30 o 
  -4   0   6      829.28      903.62      7.45 o 
  -3   0   6     3266.14     3029.64     12.88 o 
  -2   0   6      578.73      581.35      5.98 o 
  -1   0   6     1620.05     1497.33      7.57 o 
   0   0   6     1039.70     1018.63      8.48 o 
   1   0   6       49.26       54.95      2.50 o 
   2   0   6      303.71      293.17     11.50 o 
   3   0   6      134.77      121.51      2.30 o 
   4   0   6      286.86      263.01      3.45 o 
   5   0   6      894.74      875.75      6.90 o 
   6   0   6       11.11        6.71      1.04 o 
   7   0   6        8.29        5.99      1.17 o 
   8   0   6      404.63      415.48      5.83 o 
   9   0   6      183.44      176.98      4.28 o 
  10   0   6     1762.75     1863.30     27.77 o 
  11   0   6      344.12      380.24      6.88 o 
  12   0   6       84.82       83.85      4.21 o 
  13   0   6      447.25      447.77      8.09 o 
  14   0   6       52.45       54.05      3.66 o 
  15   0   6       80.07       81.37      4.66 o 
  16   0   6       70.51       69.65      5.16 o 
  17   0   6        1.58        2.44      2.50 o 
  18   0   6        2.96        2.23      7.29 o 
  19   0   6       15.85       11.31      3.64 o 
 -19   1   6       20.74       19.01      3.00 o 
 -18   1   6       10.24        8.73      2.16 o 
 -17   1   6        4.50        2.38      1.92 o 
 -16   1   6       18.06       14.12      3.71 o 
 -15   1   6       32.60       36.79      3.01 o 
 -14   1   6      118.26      111.59      4.85 o 
 -13   1   6      532.63      535.72      6.82 o 
 -12   1   6       23.81       48.36     10.74 o 
 -11   1   6        7.70        6.50      1.61 o 
 -10   1   6       40.35       42.15      1.95 o 
  -9   1   6        6.49        8.49      1.10 o 
  -8   1   6      297.44      268.32      5.06 o 
  -7   1   6      167.46      162.09      2.37 o 
  -6   1   6       97.53       99.64      3.27 o 
  -5   1   6      668.96      656.84      4.24 o 
  -4   1   6     1396.92     1391.80      6.12 o 
  -3   1   6     1364.55     1345.56      5.35 o 
  -2   1   6      429.36      419.48      3.05 o 
  -1   1   6       31.97       35.04      1.36 o 
   0   1   6      129.87      136.82      2.29 o 
   1   1   6      210.43      200.12      2.26 o 
   2   1   6       77.47       62.77      1.50 o 
   3   1   6      611.27      606.67      3.92 o 
   4   1   6      223.55      212.12      2.60 o 
   5   1   6      397.52      397.51      3.38 o 
   6   1   6     2739.36     2851.43      9.83 o 
   7   1   6      420.74      417.36      4.45 o 
   8   1   6      273.70      304.80     12.98 o 
   9   1   6       35.12       32.11      1.75 o 
  10   1   6      377.61      396.01     11.04 o 
  11   1   6       25.45       27.49      1.89 o 
  12   1   6      220.31      197.65     12.20 o 
  13   1   6       22.60       13.80      1.96 o 
  14   1   6       54.13       44.47      9.76 o 
  15   1   6       17.07       14.28      1.78 o 
  16   1   6      130.36      158.92     13.27 o 
  17   1   6       26.45       23.87      2.48 o 
  18   1   6       11.40       13.47      5.32 o 
  19   1   6      104.88      115.65      5.36 o 
 -19   2   6        3.77        1.77      3.26 o 
 -18   2   6       72.07       58.62     13.14 o 
 -17   2   6       50.81       56.86      3.99 o 
 -16   2   6      420.31      402.18      8.70 o 
 -15   2   6        0.54        0.13      1.63 o 
 -14   2   6      238.63      235.54      6.49 o 
 -13   2   6       53.45       50.60      2.94 o 
 -12   2   6      202.81      191.60      4.61 o 
 -11   2   6      754.40      742.89      7.32 o 
 -10   2   6     1065.27     1077.64      8.45 o 
  -9   2   6       64.58       64.44      2.44 o 
  -8   2   6      161.97      171.44      4.50 o 
  -7   2   6      263.98      274.94      3.87 o 
  -6   2   6       41.57       44.22      3.24 o 
  -5   2   6       18.40       14.37      1.19 o 
  -4   2   6        8.06        6.98      0.90 o 
  -3   2   6      169.10      157.40      2.19 o 
  -2   2   6       40.92       32.52      1.46 o 
  -1   2   6        3.83        6.33      0.88 o 
   0   2   6      774.82      913.16     24.20 o 
   1   2   6       93.16       91.75      1.79 o 
   2   2   6     1640.94     1646.39     31.12 o 
   3   2   6       40.50       46.22      1.46 o 
   4   2   6      386.53      373.97      3.46 o 
   5   2   6     3813.75     3919.49     11.74 o 
   6   2   6     2402.18     2390.21      9.30 o 
   7   2   6       93.63      104.36      2.58 o 
   8   2   6      742.14      730.51     14.01 o 
   9   2   6      318.68      313.10      3.89 o 
  10   2   6      401.33      397.87      9.67 o 
  11   2   6      476.12      488.70      6.23 o 
  12   2   6       33.37       37.07      2.32 o 
  13   2   6       14.05       17.67      2.18 o 
  14   2   6        9.60       14.15      9.24 o 
  15   2   6      166.50      175.16      5.37 o 
  16   2   6        9.04       -0.12      4.96 o 
  17   2   6      242.34      262.61      8.16 o 
  18   2   6        0.38        0.78      5.44 o 
 -17   3   6        6.28        5.59     10.23 o 
 -16   3   6      159.31      175.09      8.16 o 
 -15   3   6      124.74      117.82      6.22 o 
 -14   3   6        1.43        1.13      5.09 o 
 -13   3   6       16.41       11.21      2.28 o 
 -12   3   6        0.93        0.38      1.61 o 
 -11   3   6        1.48       -0.53      2.25 o 
 -10   3   6      144.70      146.92      5.46 o 
  -9   3   6        0.78        1.66      1.59 o 
  -8   3   6        5.27        8.90      3.58 o 
  -7   3   6        0.88        2.20      1.42 o 
  -6   3   6      578.49      595.54     13.55 o 
  -5   3   6        9.49        8.70      1.50 o 
  -4   3   6      176.46      145.70      4.53 o 
  -3   3   6      268.05      263.15      5.04 o 
  -2   3   6        0.02       -0.84      0.97 o 
  -1   3   6       98.04      118.95      3.42 o 
   0   3   6       45.01       48.76      6.85 o 
   1   3   6       19.96       25.00      1.71 o 
   2   3   6       11.73       29.01      8.68 o 
   3   3   6      136.58      137.33      2.89 o 
   4   3   6        9.92       10.16      1.22 o 
   5   3   6        6.17        7.15      1.46 o 
   6   3   6       75.30       84.42      2.68 o 
   7   3   6      130.97      122.23      3.21 o 
   8   3   6       18.36       16.72      5.82 o 
   9   3   6      323.89      333.97      4.33 o 
  10   3   6      190.42      194.59      8.15 o 
  11   3   6        0.54       -0.35      1.04 o 
  12   3   6      201.89      209.69      4.15 o 
  13   3   6       41.49       34.30      2.36 o 
  14   3   6       40.20       38.24      2.60 o 
  15   3   6        0.37       -1.45      1.73 o 
  16   3   6       14.97       22.21      6.31 o 
  17   3   6        3.41        1.46      2.45 o 
 -16   4   6        2.02        4.87      3.97 o 
 -15   4   6        1.01        0.59      2.36 o 
 -14   4   6       26.77       39.98      7.10 o 
 -13   4   6       30.51       32.37      3.19 o 
 -12   4   6        3.67        3.27      2.22 o 
 -11   4   6       34.83       32.16      3.41 o 
 -10   4   6      464.54      445.31      8.56 o 
  -9   4   6       59.81       53.39      3.75 o 
  -8   4   6       55.07       48.78      5.40 o 
  -7   4   6       65.33       61.95      3.52 o 
  -6   4   6       30.03       33.10      6.38 o 
  -5   4   6       47.36       40.43      2.97 o 
  -4   4   6       13.18       10.21      1.94 o 
  -3   4   6        8.11        7.87      2.04 o 
  -2   4   6        9.66        5.47      1.61 o 
  -1   4   6      808.41      826.20      9.61 o 
   0   4   6      181.18      185.07      7.54 o 
   1   4   6      222.87      231.00      5.34 o 
   2   4   6      206.49      199.45     10.72 o 
   3   4   6       84.85       76.84      3.65 o 
   4   4   6       43.58       33.90      2.71 o 
   5   4   6      289.50      261.53      5.54 o 
   6   4   6        8.90        9.47      1.96 o 
   7   4   6       10.45        7.48      2.03 o 
   8   4   6       43.78       50.86     11.62 o 
   9   4   6       16.53       15.45      2.56 o 
  10   4   6       74.98       79.29      7.18 o 
  11   4   6       56.48       64.84      4.68 o 
  12   4   6       26.30       32.35      3.80 o 
  13   4   6       16.24       16.64      3.87 o 
  14   4   6       13.17       23.30      5.45 o 
  15   4   6       48.50       61.75      7.26 o 
 -13   5   6       13.58       10.02      3.46 o 
 -12   5   6        0.73        3.21      2.89 o 
 -11   5   6       73.30       85.65      5.67 o 
 -10   5   6      131.31      122.36      6.93 o 
  -9   5   6        8.49        8.08      2.72 o 
  -8   5   6       94.30      102.08      9.32 o 
  -7   5   6        1.15        0.94      2.26 o 
  -6   5   6       25.11       22.50      8.92 o 
  -5   5   6       32.07       35.91      3.66 o 
  -4   5   6      334.53      315.80      8.87 o 
  -3   5   6      113.82      110.40      5.52 o 
  -2   5   6       16.79       18.62      2.93 o 
  -1   5   6       33.43       23.97      3.32 o 
   0   5   6       71.64       76.77     10.89 o 
   1   5   6       19.53       18.13      3.02 o 
   2   5   6       42.02       38.50      9.16 o 
   3   5   6      247.74      257.01      8.46 o 
   4   5   6      357.89      368.88      8.16 o 
   5   5   6       23.19       15.83      2.93 o 
   6   5   6      151.02      167.82      6.67 o 
   7   5   6        0.02        1.01      2.22 o 
   8   5   6        2.24       -1.70     12.48 o 
   9   5   6        1.06        0.40      2.43 o 
  10   5   6       13.89       21.46      6.87 o 
  11   5   6        9.16       10.99      2.97 o 
  12   5   6        2.14        7.73      3.58 o 
  -8   6   6       31.64       40.07      8.77 o 
  -7   6   6        2.97        2.60      2.80 o 
  -6   6   6      107.66       93.71     12.93 o 
  -5   6   6        4.27        3.68      2.54 o 
  -4   6   6       10.42        7.52      2.71 o 
  -3   6   6        1.04        1.81      2.89 o 
  -2   6   6        0.00        2.18      2.56 o 
  -1   6   6        0.00        0.81      2.40 o 
   0   6   6        4.78       11.00      8.43 o 
   1   6   6        2.27        1.34      2.33 o 
   2   6   6       55.97       53.41      8.28 o 
   3   6   6       58.16       56.09      4.61 o 
   4   6   6        2.58        2.57      2.65 o 
   5   6   6        4.97       13.21      4.11 o 
   6   6   6       32.54       30.24      4.67 o 
   7   6   6        1.39        3.14      2.97 o 
   8   6   6        6.24        1.01     17.11 o 
 -19   1   7       44.10       55.91      9.69 o 
 -18   1   7       26.06       23.40      2.83 o 
 -17   1   7       26.38       20.53      3.63 o 
 -16   1   7        1.09        0.68      1.99 o 
 -15   1   7        9.30        7.54      2.11 o 
 -14   1   7        7.87        5.86      2.53 o 
 -13   1   7        3.90        4.57      1.39 o 
 -12   1   7       21.25       28.85      7.24 o 
 -11   1   7       18.46       17.24      4.87 o 
 -10   1   7      165.22      173.59      3.49 o 
  -9   1   7       16.47       16.37      2.11 o 
  -8   1   7        5.44        6.99      0.98 o 
  -7   1   7      419.14      406.63      4.36 o 
  -6   1   7      419.78      456.73      4.01 o 
  -5   1   7      976.33      978.33      5.47 o 
  -4   1   7      654.32      669.28      4.72 o 
  -3   1   7      401.08      410.63      3.24 o 
  -2   1   7      170.15      168.37      2.22 o 
  -1   1   7        2.30        2.09      1.30 o 
   0   1   7      356.73      384.00      3.09 o 
   1   1   7      274.57      285.53      2.77 o 
   2   1   7      261.08      258.31      4.27 o 
   3   1   7       16.23       15.93      0.97 o 
   4   1   7      275.91      257.82     12.50 o 
   5   1   7     1135.02     1145.20     22.06 o 
   6   1   7      171.40      179.24      2.86 o 
   7   1   7        1.63        4.06      2.46 o 
   8   1   7      305.40      298.84      3.81 o 
   9   1   7        7.16        7.58      1.23 o 
  10   1   7       11.94       14.57      3.34 o 
  11   1   7      268.45      287.34      4.86 o 
  12   1   7      172.93      165.06      4.49 o 
  13   1   7      107.37       99.76      3.72 o 
  14   1   7       83.32       73.34      3.71 o 
  15   1   7       73.69       72.17      4.06 o 
  16   1   7        0.05        2.20      1.74 o 
  17   1   7       13.48       13.34      2.47 o 
  18   1   7       24.95       25.76      4.18 o 
  19   1   7        0.97        0.42      2.10 o 
 -18   2   7       11.01       10.17      3.10 o 
 -17   2   7        8.89        9.61      4.16 o 
 -16   2   7        1.03        1.24      2.52 o 
 -15   2   7       75.67       81.83      4.40 o 
 -14   2   7       72.41       71.23      3.76 o 
 -13   2   7       63.08       54.39      3.01 o 
 -12   2   7      155.26      136.80     11.02 o 
 -11   2   7       68.84       55.31      6.31 o 
 -10   2   7        0.03        2.19      1.16 o 
  -9   2   7       51.65       58.10      2.67 o 
  -8   2   7        2.80        2.30      0.97 o 
  -7   2   7        0.02       -0.45      0.85 o 
  -6   2   7      189.47      198.43      3.43 o 
  -5   2   7       58.26       60.91      2.14 o 
  -4   2   7        9.13        9.06      0.99 o 
  -3   2   7       73.91       86.18      2.17 o 
  -2   2   7      450.67      454.83      4.30 o 
  -1   2   7      121.11      124.35      3.25 o 
   0   2   7        6.33        2.59      0.86 o 
   1   2   7     1631.32     1611.76      8.37 o 
   2   2   7       56.43       62.07      3.43 o 
   3   2   7      303.78      317.37      3.32 o 
   4   2   7      717.45      720.29      5.06 o 
   5   2   7      690.34      670.55      5.24 o 
   6   2   7      101.31      122.82      2.85 o 
   7   2   7      104.52       98.78      3.17 o 
   8   2   7      259.60      249.33      3.89 o 
   9   2   7      605.61      605.22      5.83 o 
  10   2   7      414.31      426.46      6.95 o 
  11   2   7       32.65       30.88      2.18 o 
  12   2   7       23.80       24.16      2.21 o 
  13   2   7       23.90       20.52      2.21 o 
  14   2   7        1.51        1.93      1.58 o 
  15   2   7       13.48       10.89      3.30 o 
  16   2   7       50.67       50.35      3.53 o 
  17   2   7        0.01       -0.70      1.96 o 
  18   2   7       25.72       28.30      4.78 o 
 -17   3   7        4.36        5.93      4.38 o 
 -16   3   7        0.15       -1.86      2.54 o 
 -15   3   7       46.61       50.22      4.97 o 
 -14   3   7       68.45       57.44      4.32 o 
 -13   3   7        0.25       -1.55      1.78 o 
 -12   3   7       37.04       31.23      2.88 o 
 -11   3   7      231.26      221.62      6.44 o 
 -10   3   7      163.96      168.12      6.02 o 
  -9   3   7       25.38       25.26      3.59 o 
  -8   3   7      123.02      116.49      4.39 o 
  -7   3   7      619.19      609.72      8.05 o 
  -6   3   7       64.89       63.05      3.39 o 
  -5   3   7      238.06      248.99      5.43 o 
  -4   3   7        0.04       -1.12      1.12 o 
  -3   3   7        5.66        3.41      1.32 o 
  -2   3   7      261.44      262.14      5.24 o 
  -1   3   7       31.47       34.57      3.42 o 
   0   3   7        8.16        6.78      1.36 o 
   1   3   7        2.79        4.20      1.27 o 
   2   3   7       36.03       42.09      3.28 o 
   3   3   7      203.78      199.47      3.85 o 
   4   3   7       16.31       13.53      1.43 o 
   5   3   7      225.10      230.70      4.55 o 
   6   3   7      751.87      753.61      7.47 o 
   7   3   7       31.34       32.29      2.72 o 
   8   3   7       23.32       22.33      1.92 o 
   9   3   7      263.07      283.14      5.18 o 
  10   3   7        3.27        8.81      2.95 o 
  11   3   7       70.24       70.57      2.90 o 
  12   3   7       17.27       15.20      1.91 o 
  13   3   7       37.03       32.42      2.74 o 
  14   3   7        0.03        0.49      1.83 o 
  15   3   7       79.44       78.98      5.37 o 
  16   3   7        0.44        1.88      2.58 o 
  17   3   7      210.15      244.91      9.04 o 
 -15   4   7        3.82        9.54     15.69 o 
 -14   4   7       22.85       19.23      3.96 o 
 -13   4   7      142.79      149.03      6.03 o 
 -12   4   7        1.80        2.02      2.18 o 
 -11   4   7        1.29        2.04      2.09 o 
 -10   4   7        2.38        4.60      2.19 o 
  -9   4   7        9.98       10.00      3.64 o 
  -8   4   7      104.68      107.59      5.01 o 
  -7   4   7       62.67       62.16      3.59 o 
  -6   4   7       89.30       88.43      4.15 o 
  -5   4   7       39.89       41.53      2.95 o 
  -4   4   7        1.61        1.38      1.55 o 
  -3   4   7      535.28      548.97      8.21 o 
  -2   4   7       10.06        6.19      1.74 o 
  -1   4   7      178.91      191.55      5.28 o 
   0   4   7      393.08      406.72      6.98 o 
   1   4   7      164.38      158.14      5.28 o 
   2   4   7       14.69       12.80      3.09 o 
   3   4   7      110.99      107.78      4.07 o 
   4   4   7        0.34       -0.47      1.46 o 
   5   4   7       11.13       14.61      2.15 o 
   6   4   7      533.01      504.10      7.72 o 
   7   4   7       34.96       30.56      3.45 o 
   8   4   7       16.22       14.80      2.44 o 
   9   4   7       18.34       22.29      2.84 o 
  10   4   7      149.79      158.57      7.42 o 
  11   4   7        7.73        8.60      2.80 o 
  12   4   7       28.05       27.17      4.15 o 
  13   4   7       20.77       26.80      4.49 o 
  14   4   7       23.16       41.35      6.17 o 
  15   4   7       12.31       14.22      8.24 o 
 -12   5   7        0.85       -1.17      2.85 o 
 -11   5   7        5.44        5.41     14.14 o 
 -10   5   7       25.70       21.63      3.62 o 
  -9   5   7       26.00       24.30      4.61 o 
  -8   5   7       97.88      107.44      6.51 o 
  -7   5   7      115.15      111.09      6.52 o 
  -6   5   7      209.12      188.17      7.03 o 
  -5   5   7      262.21      275.38      9.10 o 
  -4   5   7        8.79       12.71      2.67 o 
  -3   5   7      160.97      170.62      7.29 o 
  -2   5   7        2.15        1.81      2.21 o 
  -1   5   7       62.10       60.03      4.94 o 
   0   5   7      110.35      105.68      5.87 o 
   1   5   7        3.83        3.92      2.32 o 
   2   5   7       51.80       47.38      4.81 o 
   3   5   7       47.17       48.11      4.19 o 
   4   5   7       99.69       95.57      5.52 o 
   5   5   7       54.58       35.68      3.40 o 
   6   5   7       30.68       29.26      3.58 o 
   7   5   7        6.68        5.09      3.85 o 
   8   5   7        4.33        6.35      2.37 o 
   9   5   7       30.25       20.71      4.01 o 
  10   5   7      169.15      176.67      8.79 o 
  11   5   7       29.09       33.16      5.01 o 
  12   5   7        0.26        0.42      3.41 o 
  -7   6   7        9.29        9.03      3.46 o 
  -6   6   7        3.25        3.47      4.42 o 
  -5   6   7        4.83        0.97      2.75 o 
  -4   6   7       15.03       13.40      3.23 o 
  -3   6   7      105.03       99.41     19.73 o 
  -2   6   7        0.14        1.55      2.80 o 
  -1   6   7       59.05       59.72      5.59 o 
   0   6   7       30.05       28.94      3.87 o 
   1   6   7       30.30       35.92      4.31 o 
   2   6   7        6.98        0.08      4.35 o 
   3   6   7       14.67       14.95      3.26 o 
   4   6   7      225.22      264.76     10.15 o 
   5   6   7       19.20       19.43      3.76 o 
   6   6   7      115.79      140.01      8.34 o 
   7   6   7       23.68       33.11      7.03 o 
 -19   0   8      209.37      249.46      9.98 o 
 -18   0   8       12.83       18.22      3.44 o 
 -17   0   8        3.72       -2.90      4.56 o 
 -16   0   8       79.46       79.21      5.21 o 
 -15   0   8       31.80       22.18      5.49 o 
 -14   0   8      103.62       88.90      6.01 o 
 -13   0   8        0.34        0.35      2.13 o 
 -12   0   8      731.52      689.11     12.18 o 
 -11   0   8       26.42       33.27      3.33 o 
 -10   0   8      250.53      244.25      6.52 o 
  -9   0   8      158.31      157.22      4.97 o 
  -8   0   8        0.23        1.39      1.21 o 
  -7   0   8      253.63      264.92      5.50 o 
  -6   0   8        0.01        3.33      1.17 o 
  -5   0   8     7368.72     7519.91     24.37 o 
  -4   0   8     7253.93     7612.09     23.67 o 
  -3   0   8       22.09       24.86      2.24 o 
  -2   0   8      624.05      581.69      5.73 o 
  -1   0   8      343.28      382.81      6.92 o 
   0   0   8      185.76      215.12      3.08 o 
   1   0   8      652.12      652.08     17.84 o 
   2   0   8      171.17      148.01      4.25 o 
   3   0   8     1131.54     1160.17     10.58 o 
   4   0   8      286.32      310.84      5.72 o 
   5   0   8     1240.96     1238.63      8.29 o 
   6   0   8       73.45       66.52      2.50 o 
   7   0   8       89.41       89.59      3.15 o 
   8   0   8       78.81       68.90      3.70 o 
   9   0   8      309.01      292.33      6.83 o 
  10   0   8      621.94      623.05     11.31 o 
  11   0   8       82.36       65.39      4.86 o 
  12   0   8      869.34      814.44     13.73 o 
  13   0   8        8.30        8.03      2.54 o 
  14   0   8        0.23        3.43      2.43 o 
  15   0   8       87.06       70.71     10.53 o 
  16   0   8       19.49       19.50      3.88 o 
  17   0   8        0.17        0.54      7.01 o 
  18   0   8       11.97        5.30      3.44 o 
 -19   1   8       13.82       11.58      2.72 o 
 -18   1   8        5.92        2.89      2.31 o 
 -17   1   8       15.21       11.24      4.24 o 
 -16   1   8       28.24       24.67      2.87 o 
 -15   1   8       39.11       35.04      4.35 o 
 -14   1   8       89.21       90.50      3.93 o 
 -13   1   8      389.33      386.94     19.09 o 
 -12   1   8      403.61      389.89      5.57 o 
 -11   1   8      196.95      209.81     14.45 o 
 -10   1   8       37.74       40.22      2.10 o 
  -9   1   8       47.05       45.10      2.80 o 
  -8   1   8      156.94      164.31      3.56 o 
  -7   1   8       94.11       95.69      3.10 o 
  -6   1   8      257.12      252.19      3.21 o 
  -5   1   8      484.35      469.14      4.09 o 
  -4   1   8     1703.39     1701.52      7.31 o 
  -3   1   8      524.96      510.74      3.83 o 
  -2   1   8      257.47      283.20      2.99 o 
  -1   1   8      328.08      335.48      6.01 o 
   0   1   8       52.80       50.00      1.52 o 
   1   1   8      139.57      138.14      8.20 o 
   2   1   8       92.77      100.12      1.81 o 
   3   1   8      580.45      616.30      4.22 o 
   4   1   8      924.78      908.00      5.32 o 
   5   1   8      307.01      313.72      3.46 o 
   6   1   8      843.52      879.09      5.95 o 
   7   1   8      110.28      114.81      9.27 o 
   8   1   8        6.08        8.81      1.18 o 
   9   1   8      187.98      174.87      3.93 o 
  10   1   8      116.51      107.72      3.86 o 
  11   1   8      338.42      329.62      6.31 o 
  12   1   8       10.01       11.95      2.43 o 
  13   1   8        1.55        3.52      1.69 o 
  14   1   8      247.23      232.21      6.75 o 
  15   1   8      140.79      122.39     12.59 o 
  16   1   8       19.90       11.17      2.32 o 
  17   1   8        9.54        9.69      5.43 o 
  18   1   8        0.73        3.54      2.43 o 
 -18   2   8        5.04        8.12      2.81 o 
 -17   2   8       50.15       61.34      6.46 o 
 -16   2   8        2.89        3.79      2.38 o 
 -15   2   8      303.44      321.51      8.83 o 
 -14   2   8        4.62        4.74      2.05 o 
 -13   2   8       13.26       23.02      9.85 o 
 -12   2   8        3.29        0.09      2.09 o 
 -11   2   8      262.59      276.57      5.76 o 
 -10   2   8       21.48       18.98      1.86 o 
  -9   2   8       99.17      111.68      4.23 o 
  -8   2   8       23.77       16.45      1.62 o 
  -7   2   8      470.26      468.16      6.77 o 
  -6   2   8       68.90       57.63      2.56 o 
  -5   2   8       91.05       83.01      2.91 o 
  -4   2   8       33.92       36.48      1.98 o 
  -3   2   8       51.34       48.43      2.20 o 
  -2   2   8        3.21        3.16      0.89 o 
  -1   2   8       63.03       70.29     10.57 o 
   0   2   8        0.28        0.26      0.87 o 
   1   2   8      745.87      722.48     23.09 o 
   2   2   8      116.79      121.29      2.97 o 
   3   2   8      372.83      393.72      4.41 o 
   4   2   8       79.86       76.68      2.21 o 
   5   2   8       86.74       96.08      2.39 o 
   6   2   8       20.05       15.75      1.34 o 
   7   2   8       12.90       10.70      6.22 o 
   8   2   8       11.37        8.93      1.41 o 
   9   2   8      961.43      986.51     26.98 o 
  10   2   8       66.30       59.83      2.86 o 
  11   2   8        3.82        2.36      1.40 o 
  12   2   8      144.20      152.92      4.49 o 
  13   2   8       10.46       10.19      2.01 o 
  14   2   8        0.05        0.87      1.76 o 
  15   2   8        2.68        6.05     10.64 o 
  16   2   8        2.07        3.83      2.23 o 
  17   2   8       81.90       86.15      6.96 o 
 -17   3   8      111.09      110.54      6.58 o 
 -16   3   8       72.48       72.74      5.34 o 
 -15   3   8       50.29       46.69      6.40 o 
 -14   3   8        0.38        0.69      2.20 o 
 -13   3   8       32.93       26.80      3.04 o 
 -12   3   8       10.73        6.53      2.58 o 
 -11   3   8        1.25        2.16      1.75 o 
 -10   3   8       50.60       47.98      3.56 o 
  -9   3   8      112.98      125.93      6.45 o 
  -8   3   8       46.02       54.59      3.30 o 
  -7   3   8      188.26      173.40      6.25 o 
  -6   3   8      456.79      445.65      7.02 o 
  -5   3   8        8.33       15.14      1.92 o 
  -4   3   8       85.75       84.56      3.45 o 
  -3   3   8      134.72      144.29      4.65 o 
  -2   3   8        0.17        0.66      1.27 o 
  -1   3   8      836.15      888.88     16.44 o 
   0   3   8      520.27      525.20      6.39 o 
   1   3   8      191.42      210.82     11.03 o 
   2   3   8       24.86       22.17      1.95 o 
   3   3   8       16.07       17.41      1.71 o 
   4   3   8        2.61        0.76      1.58 o 
   5   3   8        2.97        0.81      1.21 o 
   6   3   8        6.10        8.76      1.53 o 
   7   3   8      214.33      205.35     10.90 o 
   8   3   8      952.98      905.15      9.82 o 
   9   3   8      577.11      578.13     16.84 o 
  10   3   8       44.83       42.85      2.87 o 
  11   3   8       11.47        7.10      1.79 o 
  12   3   8       36.27       35.79      2.97 o 
  13   3   8        0.88        2.32      1.99 o 
  14   3   8        9.57        7.23      2.31 o 
  15   3   8       29.50       49.24      7.84 o 
  16   3   8       18.16       22.27      3.62 o 
 -15   4   8        4.15        8.14      7.23 o 
 -14   4   8       13.31       11.49      2.82 o 
 -13   4   8       25.25       31.38      3.32 o 
 -12   4   8       31.79       35.30      3.85 o 
 -11   4   8        0.48        0.96      2.13 o 
 -10   4   8       16.44       17.41      2.81 o 
  -9   4   8       63.08       53.03      5.81 o 
  -8   4   8      140.79      124.69      5.13 o 
  -7   4   8      243.57      231.41      7.65 o 
  -6   4   8       38.81       42.20      3.14 o 
  -5   4   8        0.00       -0.75      1.57 o 
  -4   4   8       49.86       45.81      3.17 o 
  -3   4   8        1.49        3.23      1.71 o 
  -2   4   8      270.35      272.65      6.41 o 
  -1   4   8        9.12       -2.17      4.97 o 
   0   4   8        0.21       -1.16      1.50 o 
   1   4   8        2.45        4.66      5.82 o 
   2   4   8       11.47       10.63      2.05 o 
   3   4   8      404.71      411.09      6.58 o 
   4   4   8        4.65        2.69      2.36 o 
   5   4   8        3.95        3.52      1.68 o 
   6   4   8       34.02       27.24      2.64 o 
   7   4   8      163.02      140.48     15.60 o 
   8   4   8       11.63       14.03      2.82 o 
   9   4   8       25.33       15.15      6.70 o 
  10   4   8        6.86        3.55      2.61 o 
  11   4   8        0.65        2.59      2.54 o 
  12   4   8       69.48       64.36      5.36 o 
  13   4   8       27.29       25.39      5.47 o 
  14   4   8       14.80       15.03      5.90 o 
 -12   5   8       12.46        8.18      4.31 o 
 -11   5   8      123.24      132.80      7.50 o 
 -10   5   8       75.95       82.71      6.12 o 
  -9   5   8       21.28       29.04      8.36 o 
  -8   5   8       64.79       65.21      5.32 o 
  -7   5   8        3.46        2.91      7.34 o 
  -6   5   8       24.08       18.21      3.06 o 
  -5   5   8        0.00       -1.00      2.12 o 
  -4   5   8        1.84        0.88      2.59 o 
  -3   5   8      102.38       99.61      5.67 o 
  -2   5   8        8.21        8.18      2.64 o 
  -1   5   8       64.87       62.44      8.83 o 
   0   5   8       19.60       15.84      3.01 o 
   1   5   8       98.31       80.60      9.25 o 
   2   5   8       57.05       53.40      4.45 o 
   3   5   8        0.55       -0.12      2.33 o 
   4   5   8       69.76       62.90      4.52 o 
   5   5   8        7.72       13.81      4.11 o 
   6   5   8        3.45        2.87      3.03 o 
   7   5   8       28.57       27.08      9.87 o 
   8   5   8        1.67        1.56      3.08 o 
   9   5   8        6.28        8.46     14.32 o 
  10   5   8       12.47        8.53      3.61 o 
  11   5   8        6.27        6.18      3.74 o 
  -6   6   8        8.33        3.89      3.17 o 
  -5   6   8       20.75       26.97      3.85 o 
  -4   6   8       51.27       58.43      4.94 o 
  -3   6   8        6.15        5.89      3.11 o 
  -2   6   8        0.04       -2.68      2.68 o 
  -1   6   8      104.59      132.97     11.94 o 
   0   6   8        3.69        4.68      2.90 o 
   1   6   8       21.84       12.82      9.11 o 
   2   6   8        0.57       -0.02      2.83 o 
   3   6   8        0.39        0.01      3.34 o 
   4   6   8        0.27        1.65      5.16 o 
   5   6   8        0.83       -1.29      3.54 o 
   6   6   8        0.83        3.05      4.13 o 
 -18   1   9       44.98       40.09      4.91 o 
 -17   1   9        0.00       -2.56      2.56 o 
 -16   1   9       20.26       14.38      2.79 o 
 -15   1   9       11.40        3.68      3.06 o 
 -14   1   9       11.85       17.30      2.43 o 
 -13   1   9      120.04      110.70      7.59 o 
 -12   1   9       53.75       47.61      5.78 o 
 -11   1   9        5.96        7.85      1.35 o 
 -10   1   9       28.84       24.34      2.37 o 
  -9   1   9       72.91       60.92      9.74 o 
  -8   1   9      319.36      318.08      4.52 o 
  -7   1   9      113.57      104.69      3.02 o 
  -6   1   9        0.03       -0.52      0.86 o 
  -5   1   9       15.00        9.99      6.37 o 
  -4   1   9       12.31       10.24      6.33 o 
  -3   1   9        0.03       -0.57      0.57 o 
  -2   1   9      526.96      564.60      4.47 o 
  -1   1   9      461.14      452.28      3.88 o 
   0   1   9       16.57       13.22      0.98 o 
   1   1   9      515.48      518.58      7.07 o 
   2   1   9        0.00       -0.15      0.73 o 
   3   1   9      682.49      720.49     22.34 o 
   4   1   9      224.12      246.88     15.02 o 
   5   1   9      134.13      126.34      3.25 o 
   6   1   9      295.71      294.04      6.87 o 
   7   1   9      122.21      122.52      3.36 o 
   8   1   9       14.83       11.77      1.39 o 
   9   1   9      548.23      556.05     11.64 o 
  10   1   9      151.10      152.31      4.53 o 
  11   1   9        4.88        3.70      1.57 o 
  12   1   9       28.28       26.29      2.57 o 
  13   1   9       43.42       36.98      3.00 o 
  14   1   9       32.49       27.67      3.40 o 
  15   1   9        7.91        7.25      2.20 o 
  16   1   9       10.44       10.38      2.33 o 
  17   1   9        9.72       12.47      3.81 o 
  18   1   9       46.24       46.17      3.94 o 
 -17   2   9      113.78      120.98      8.31 o 
 -16   2   9        4.92        5.78      3.30 o 
 -15   2   9       27.77       21.74      3.91 o 
 -14   2   9        0.43        2.73      2.00 o 
 -13   2   9       32.05       25.54      2.77 o 
 -12   2   9       19.97        2.61      8.88 o 
 -11   2   9        0.45        1.59      1.53 o 
 -10   2   9       59.12       65.51      3.21 o 
  -9   2   9      124.91      136.06      4.04 o 
  -8   2   9        2.79        2.20      1.19 o 
  -7   2   9       56.37       53.62      2.94 o 
  -6   2   9        8.09       10.18      1.41 o 
  -5   2   9       24.77       29.96      2.00 o 
  -4   2   9      355.62      350.88      4.93 o 
  -3   2   9      179.04      179.45      3.79 o 
  -2   2   9      284.43      306.09      4.51 o 
  -1   2   9      246.56      238.32      3.70 o 
   0   2   9       10.00       11.88      1.30 o 
   1   2   9       22.15       16.61      2.59 o 
   2   2   9       24.75       24.38      1.64 o 
   3   2   9        2.37        0.14      1.02 o 
   4   2   9        4.89        4.39      1.17 o 
   5   2   9        3.33        1.89      1.12 o 
   6   2   9       75.41       70.71      3.87 o 
   7   2   9      468.65      444.43      6.49 o 
   8   2   9       10.70       12.18      2.01 o 
   9   2   9       50.14       58.75      4.74 o 
  10   2   9      113.93      110.57      4.44 o 
  11   2   9        0.14        2.29      1.65 o 
  12   2   9       67.86       65.78      3.93 o 
  13   2   9        0.69        0.69      1.86 o 
  14   2   9        9.81       -0.99      3.22 o 
  15   2   9       66.57       63.94      4.29 o 
  16   2   9        0.72        1.80      2.35 o 
  17   2   9        8.81       12.44      4.31 o 
 -16   3   9        5.75       16.55     14.64 o 
 -15   3   9       62.16       56.35      5.12 o 
 -14   3   9        4.42        1.68      2.45 o 
 -13   3   9       21.67       17.85      2.73 o 
 -12   3   9       36.19       38.23     11.27 o 
 -11   3   9        2.66        3.12      1.95 o 
 -10   3   9       24.64       17.49      3.47 o 
  -9   3   9      636.89      620.03      8.89 o 
  -8   3   9      563.74      559.53      8.39 o 
  -7   3   9      125.05      136.16      4.74 o 
  -6   3   9       86.46       91.58      4.03 o 
  -5   3   9       11.61        7.66      1.81 o 
  -4   3   9        3.30        2.52      1.59 o 
  -3   3   9       72.83       66.72      3.41 o 
  -2   3   9       87.05       85.81      4.36 o 
  -1   3   9      144.33      135.88      4.66 o 
   0   3   9       90.42       92.56      3.91 o 
   1   3   9       25.22       27.78      3.43 o 
   2   3   9       11.50       10.64      1.68 o 
   3   3   9      205.45      208.92      5.46 o 
   4   3   9       50.64       46.34      2.79 o 
   5   3   9        2.45        2.94      1.52 o 
   6   3   9      323.82      319.67      6.56 o 
   7   3   9     1049.17     1007.00     10.36 o 
   8   3   9      475.42      475.59      8.00 o 
   9   3   9      624.52      613.39     10.01 o 
  10   3   9      240.35      233.59      7.02 o 
  11   3   9       24.81       24.40      2.96 o 
  12   3   9       37.10       37.97      3.38 o 
  13   3   9        1.29       -2.00      2.00 o 
  14   3   9        6.70        4.89      4.20 o 
  15   3   9       54.27       64.71      4.61 o 
  16   3   9        0.94        1.83      2.93 o 
 -14   4   9       20.93       20.34      3.22 o 
 -13   4   9       27.84       19.98      3.17 o 
 -12   4   9        7.64        4.35      2.44 o 
 -11   4   9       36.03       27.45      3.39 o 
 -10   4   9       57.24       49.91      4.51 o 
  -9   4   9        5.05        2.86      2.25 o 
  -8   4   9       43.06       42.10      3.42 o 
  -7   4   9      160.88      154.36      5.47 o 
  -6   4   9       59.73       52.03      3.50 o 
  -5   4   9      165.76      159.04      5.59 o 
  -4   4   9       49.73       46.46      3.32 o 
  -3   4   9       39.77       39.84      3.13 o 
  -2   4   9       27.15       27.64      3.35 o 
  -1   4   9       38.52       24.86      2.66 o 
   0   4   9       18.55       20.83      2.37 o 
   1   4   9       56.63       53.82      3.95 o 
   2   4   9       18.98       10.34      2.07 o 
   3   4   9       28.04       25.61      2.69 o 
   4   4   9      193.44      214.74      6.43 o 
   5   4   9       54.87       62.92      3.91 o 
   6   4   9      149.04      149.17      5.85 o 
   7   4   9       18.85       17.84      3.09 o 
   8   4   9        0.37       -2.11      2.24 o 
   9   4   9       12.85       12.83      4.64 o 
  10   4   9        5.36        4.35      2.99 o 
  11   4   9       12.04       15.48      3.69 o 
  12   4   9       19.02       21.72      4.12 o 
  13   4   9       30.53       49.22      8.09 o 
  14   4   9        3.31        4.28      7.47 o 
 -11   5   9       16.80       16.01      3.76 o 
 -10   5   9       12.49        7.07      4.69 o 
  -9   5   9       27.43       29.14      4.15 o 
  -8   5   9       10.54        7.93      3.08 o 
  -7   5   9        6.08        1.59      4.14 o 
  -6   5   9       87.15       94.31      5.68 o 
  -5   5   9      303.47      328.46      9.35 o 
  -4   5   9      185.96      187.23      7.62 o 
  -3   5   9        1.19       -0.71      2.26 o 
  -2   5   9       63.28       58.32      4.92 o 
  -1   5   9       13.17       14.04      2.91 o 
   0   5   9        0.00       -0.61      2.21 o 
   1   5   9      171.69      170.68      7.85 o 
   2   5   9       17.78       15.95      3.57 o 
   3   5   9      134.25      129.09      7.35 o 
   4   5   9        0.35        0.75      2.86 o 
   5   5   9       73.98       83.18      7.32 o 
   6   5   9       59.76       63.10      6.98 o 
   7   5   9       22.15       36.54      4.59 o 
   8   5   9       44.94       44.05      5.21 o 
   9   5   9       30.65       24.53      6.57 o 
  10   5   9       22.25       22.94      5.58 o 
  -5   6   9        3.68        9.62      3.29 o 
  -4   6   9       89.23      103.03      6.53 o 
  -3   6   9        6.85       10.91      3.27 o 
  -2   6   9        2.06       -3.35      4.47 o 
  -1   6   9        1.61        0.32      3.12 o 
   0   6   9        0.39        4.58      3.41 o 
   1   6   9       13.42       17.74      5.91 o 
   2   6   9       19.13       29.73      4.75 o 
   3   6   9       47.32       49.68      5.39 o 
   4   6   9       15.61       19.07      5.29 o 
 -18   0  10       88.76       68.13      7.80 o 
 -17   0  10       10.01       10.10      3.01 o 
 -16   0  10       82.46       76.35      7.30 o 
 -15   0  10       54.99       46.70      4.92 o 
 -14   0  10      105.25       87.58      6.22 o 
 -13   0  10       78.66       79.34      5.25 o 
 -12   0  10       62.98       65.08      4.73 o 
 -11   0  10      139.47      123.12      5.78 o 
 -10   0  10        1.86       -3.80      3.80 o 
  -9   0  10      198.38      187.58      6.26 o 
  -8   0  10      130.41      113.42      5.46 o 
  -7   0  10      456.76      455.53      7.13 o 
  -6   0  10      918.10      953.65      9.79 o 
  -5   0  10      139.59      147.93      4.14 o 
  -4   0  10     2540.01     2536.26     14.87 o 
  -3   0  10      570.26      621.71      7.22 o 
  -2   0  10      252.94      286.21      7.46 o 
  -1   0  10      299.71      279.32      4.06 o 
   0   0  10      283.83      276.84     14.14 o 
   1   0  10      236.08      246.82      5.70 o 
   2   0  10       73.22       67.18      3.62 o 
   3   0  10      336.08      342.76      6.53 o 
   4   0  10        0.45        2.84      1.40 o 
   5   0  10      216.77      208.64      5.70 o 
   6   0  10      280.18      302.02     14.06 o 
   7   0  10      736.34      746.00      9.63 o 
   8   0  10        7.49        6.63      6.19 o 
   9   0  10        1.17       -0.20      1.48 o 
  10   0  10       22.52       27.89      3.28 o 
  11   0  10      250.45      253.19      8.27 o 
  12   0  10      126.86      126.46      7.17 o 
  13   0  10       40.86       33.94      4.19 o 
  14   0  10      340.33      346.53     13.95 o 
  15   0  10      115.51      128.60      7.83 o 
  16   0  10        6.04       10.21     10.29 o 
  17   0  10       22.72       23.72      4.08 o 
 -18   1  10       21.52       22.74      3.61 o 
 -17   1  10       11.86       11.05      2.95 o 
 -16   1  10       41.30       30.96      4.97 o 
 -15   1  10      191.82      201.40      7.19 o 
 -14   1  10       54.55       34.30     11.42 o 
 -13   1  10       46.02       42.59      3.38 o 
 -12   1  10       35.06       27.50      9.55 o 
 -11   1  10       11.19       10.19      1.84 o 
 -10   1  10      170.41      171.46      4.67 o 
  -9   1  10      167.20      178.59      4.65 o 
  -8   1  10      196.59      212.86      5.07 o 
  -7   1  10       29.24       35.74      2.25 o 
  -6   1  10      831.05      838.25      7.60 o 
  -5   1  10      414.07      437.89      5.43 o 
  -4   1  10      182.50      173.78      3.24 o 
  -3   1  10      379.40      393.44      4.00 o 
  -2   1  10      276.78      285.72      6.50 o 
  -1   1  10      155.46      132.95      2.85 o 
   0   1  10       89.77       77.54      7.67 o 
   1   1  10       43.72       43.66      2.24 o 
   2   1  10       78.64       86.50      3.04 o 
   3   1  10      294.00      293.38      4.43 o 
   4   1  10      349.27      361.56      5.01 o 
   5   1  10       18.94       18.12      1.66 o 
   6   1  10        3.30        8.40      8.89 o 
   7   1  10       63.52       71.19      2.79 o 
   8   1  10       50.45       50.96      6.41 o 
   9   1  10        3.21        4.53      1.46 o 
  10   1  10      234.90      227.08      5.23 o 
  11   1  10       36.27       31.10      2.71 o 
  12   1  10        1.81        1.66      1.56 o 
  13   1  10       45.88       32.58      2.75 o 
  14   1  10      104.72      100.49     12.17 o 
  15   1  10        3.74        1.94      2.15 o 
  16   1  10       24.17       23.18      6.29 o 
  17   1  10       52.52       65.32      4.53 o 
 -17   2  10        5.05        4.10      3.01 o 
 -16   2  10       23.16       19.31      6.07 o 
 -15   2  10       21.95       24.00     10.79 o 
 -14   2  10        1.52       -1.19      2.23 o 
 -13   2  10       22.38       21.72      3.10 o 
 -12   2  10      186.03      194.36     15.32 o 
 -11   2  10        3.89        3.13      1.78 o 
 -10   2  10      371.76      373.33      7.13 o 
  -9   2  10      195.92      197.34      4.67 o 
  -8   2  10      501.69      511.98      7.73 o 
  -7   2  10      122.47      125.91      3.73 o 
  -6   2  10       26.17       23.85      2.04 o 
  -5   2  10      564.37      547.53      6.43 o 
  -4   2  10       87.50       89.37      3.24 o 
  -3   2  10       11.97       12.71      1.51 o 
  -2   2  10      173.61      168.36      9.72 o 
  -1   2  10       26.60       29.26      1.78 o 
   0   2  10      155.46      163.95      9.61 o 
   1   2  10        6.16        7.42      1.35 o 
   2   2  10      106.29       94.36      3.25 o 
   3   2  10      230.03      249.86      4.60 o 
   4   2  10       77.14       79.38      3.23 o 
   5   2  10       76.86       76.23      3.03 o 
   6   2  10      584.49      641.41     16.56 o 
   7   2  10      105.29       99.59      3.77 o 
   8   2  10     1652.20     1699.84     38.00 o 
   9   2  10      177.59      181.22      5.87 o 
  10   2  10       13.10       12.62      2.19 o 
  11   2  10       15.52       13.48      2.63 o 
  12   2  10       41.86       38.71      3.34 o 
  13   2  10       99.84      107.74      5.26 o 
  14   2  10        7.03       15.09      9.99 o 
  15   2  10       63.87       81.17      4.87 o 
  16   2  10        0.20       -2.73      5.93 o 
 -15   3  10        0.13        1.18      2.90 o 
 -14   3  10        4.44        0.68      2.76 o 
 -13   3  10        7.25        7.91      3.04 o 
 -12   3  10        9.76        6.06      2.44 o 
 -11   3  10       37.61       34.51      3.19 o 
 -10   3  10       81.57       76.17      5.84 o 
  -9   3  10        6.92        6.10      2.01 o 
  -8   3  10      225.06      235.33      7.32 o 
  -7   3  10       13.76       10.73      2.15 o 
  -6   3  10      116.34      111.41      4.58 o 
  -5   3  10       90.29       90.15      3.87 o 
  -4   3  10       66.42       75.93      3.74 o 
  -3   3  10        2.40        2.70      1.50 o 
  -2   3  10      143.06      123.10      7.48 o 
  -1   3  10        0.31        0.71      1.52 o 
   0   3  10        5.02       13.13      4.93 o 
   1   3  10        7.40        4.95      1.85 o 
   2   3  10       12.05       17.45      2.20 o 
   3   3  10       53.09       55.74      3.31 o 
   4   3  10        5.22        5.98      1.98 o 
   5   3  10       16.55       12.94      2.23 o 
   6   3  10       23.16       17.84      9.30 o 
   7   3  10      195.87      200.11      5.89 o 
   8   3  10      269.03      271.87     13.08 o 
   9   3  10       27.70       28.84      2.99 o 
  10   3  10       19.04       17.58      2.71 o 
  11   3  10       22.58       23.11      3.28 o 
  12   3  10        5.83        3.44      2.37 o 
  13   3  10       13.35       15.25      3.03 o 
  14   3  10       17.79        4.82     12.45 o 
  15   3  10        2.64        4.53      2.72 o 
 -13   4  10        2.31       -0.40      3.15 o 
 -12   4  10       93.86      110.06      5.47 o 
 -11   4  10       55.46       56.84      4.56 o 
 -10   4  10       17.92       27.55      5.88 o 
  -9   4  10       87.53       90.32      5.12 o 
  -8   4  10        1.28        1.20      4.86 o 
  -7   4  10       22.62       17.13      2.56 o 
  -6   4  10        0.84       -0.37      1.77 o 
  -5   4  10        1.25       -2.31      2.31 o 
  -4   4  10      167.30      156.98      5.65 o 
  -3   4  10       68.94       67.84      3.91 o 
  -2   4  10      417.23      416.30     10.97 o 
  -1   4  10        3.95        2.32      2.01 o 
   0   4  10      124.36      122.22      7.20 o 
   1   4  10        5.80        1.87      2.14 o 
   2   4  10       38.75       34.72      3.38 o 
   3   4  10      271.17      257.02      6.82 o 
   4   4  10        0.05        1.01      1.95 o 
   5   4  10        0.32       -0.23      2.19 o 
   6   4  10       44.49       45.00      8.24 o 
   7   4  10       98.32       90.70      5.56 o 
   8   4  10       19.04       22.20      6.92 o 
   9   4  10       92.54       80.09      6.02 o 
  10   4  10       12.80       12.43      3.62 o 
  11   4  10       22.66       18.18      4.50 o 
  12   4  10       15.55       27.48      4.58 o 
  13   4  10        0.24       -2.85      3.58 o 
 -10   5  10       58.73       71.47      9.50 o 
  -9   5  10        7.42        2.16      3.06 o 
  -8   5  10        7.50       -4.48      7.77 o 
  -7   5  10       88.30       97.09      5.94 o 
  -6   5  10       93.80       96.12      5.80 o 
  -5   5  10       79.63       85.95      5.25 o 
  -4   5  10        0.74        2.06      2.41 o 
  -3   5  10        0.54       -1.39      2.60 o 
  -2   5  10       11.64       17.58      8.45 o 
  -1   5  10       88.02       85.62      6.11 o 
   0   5  10       36.62       36.04      8.48 o 
   1   5  10      148.06      130.56      7.54 o 
   2   5  10      252.98      269.11     10.53 o 
   3   5  10       23.58       20.70      4.73 o 
   4   5  10       41.77       45.17      5.22 o 
   5   5  10        2.83        1.21      4.42 o 
   6   5  10       21.67       13.52     10.85 o 
   7   5  10        3.06       -0.46      4.38 o 
   8   5  10       25.04       26.85      9.21 o 
   9   5  10        0.01       -2.51      3.51 o 
  -2   6  10        2.21        2.04      3.39 o 
  -1   6  10        1.26       -3.15      3.15 o 
   0   6  10       82.08       89.69     11.48 o 
   1   6  10        6.68        3.55      3.67 o 
   2   6  10        2.23       -1.53      4.11 o 
 -17   1  11       24.88       -6.93     13.30 o 
 -16   1  11       14.08        7.63      3.85 o 
 -15   1  11       17.46       14.51      2.63 o 
 -14   1  11        0.50       -0.47      1.91 o 
 -13   1  11       18.34       22.56      9.61 o 
 -12   1  11        2.94        2.69      1.79 o 
 -11   1  11       91.45       94.73      4.01 o 
 -10   1  11      117.51      111.72      4.63 o 
  -9   1  11        8.82        9.29      1.84 o 
  -8   1  11      106.08      111.58      3.71 o 
  -7   1  11        3.31        3.97      1.43 o 
  -6   1  11      145.36      161.00     12.49 o 
  -5   1  11      374.47      401.74     18.05 o 
  -4   1  11       82.88      102.20      3.06 o 
  -3   1  11      101.88      105.22      2.93 o 
  -2   1  11       39.06       41.01      2.19 o 
  -1   1  11        0.07        1.38      1.19 o 
   0   1  11        4.94        6.11      2.36 o 
   1   1  11       26.48       34.07      2.12 o 
   2   1  11       92.38       91.14      8.23 o 
   3   1  11      264.23      286.08     18.26 o 
   4   1  11        0.10        1.48      1.16 o 
   5   1  11      100.56      107.08      4.33 o 
   6   1  11        0.19        0.76      1.31 o 
   7   1  11       14.18       11.90      1.70 o 
   8   1  11      109.61      113.82      5.46 o 
   9   1  11       74.79       73.91      3.51 o 
  10   1  11       35.92       24.17      2.38 o 
  11   1  11      290.10      272.80      6.76 o 
  12   1  11       28.05       20.30      2.47 o 
  13   1  11       31.87       31.91      3.34 o 
  14   1  11       14.16       13.89      2.56 o 
  15   1  11        4.77        1.64      2.33 o 
  16   1  11       20.51       22.59      4.29 o 
 -16   2  11       10.59       16.92      4.80 o 
 -15   2  11        1.04        1.61      2.80 o 
 -14   2  11        0.51        1.29      2.35 o 
 -13   2  11       10.32        7.70      3.19 o 
 -12   2  11       24.64       23.71      3.08 o 
 -11   2  11       32.13       27.89      3.51 o 
 -10   2  11       55.66       58.02      3.40 o 
  -9   2  11        5.24        6.59      1.67 o 
  -8   2  11        6.03        7.93      2.36 o 
  -7   2  11        0.02       -0.50      1.26 o 
  -6   2  11       33.61       37.85      9.68 o 
  -5   2  11      112.83      119.08     12.26 o 
  -4   2  11      594.43      602.73      6.89 o 
  -3   2  11      142.28      152.30      4.32 o 
  -2   2  11       21.12       19.72      1.99 o 
  -1   2  11      263.64      271.99      5.93 o 
   0   2  11       22.67       25.32      3.23 o 
   1   2  11        0.50        1.68      1.23 o 
   2   2  11        2.67        0.20      1.39 o 
   3   2  11        1.80        2.01      1.33 o 
   4   2  11       10.58       10.54      1.68 o 
   5   2  11       89.45       96.82      4.18 o 
   6   2  11      595.10      579.54      7.05 o 
   7   2  11       51.72       55.99      2.95 o 
   8   2  11      443.24      456.33      9.31 o 
   9   2  11       56.57       55.73      3.39 o 
  10   2  11        9.38        8.74      2.07 o 
  11   2  11       95.26       90.85      4.66 o 
  12   2  11      138.97      140.17      5.82 o 
  13   2  11       23.82       28.25      4.01 o 
  14   2  11       49.66       57.30      4.22 o 
  15   2  11       12.89       11.41      2.82 o 
  16   2  11        6.44        2.83      4.19 o 
 -15   3  11        0.72       -1.59      2.79 o 
 -14   3  11       38.24       33.35      3.92 o 
 -13   3  11       18.79       22.03     13.40 o 
 -12   3  11        0.83       -2.05      2.05 o 
 -11   3  11        8.98        1.99      3.62 o 
 -10   3  11       53.92       47.63      3.56 o 
  -9   3  11       10.66       10.25      2.13 o 
  -8   3  11      164.82      161.90      5.50 o 
  -7   3  11       44.11       48.56      3.44 o 
  -6   3  11       94.12       92.19      4.35 o 
  -5   3  11      202.21      206.80      6.02 o 
  -4   3  11      322.90      297.07      7.18 o 
  -3   3  11       39.36       41.42      3.83 o 
  -2   3  11       41.43       45.79      3.26 o 
  -1   3  11        1.15        1.47      1.83 o 
   0   3  11       56.18       59.13      5.10 o 
   1   3  11        0.14        1.95      2.14 o 
   2   3  11      155.36      170.69      5.75 o 
   3   3  11       63.45       68.06      4.08 o 
   4   3  11        0.64       -0.33      1.81 o 
   5   3  11      257.81      260.17      6.92 o 
   6   3  11       21.69       16.73      2.54 o 
   7   3  11        3.95        1.45      1.97 o 
   8   3  11      293.05      292.03      7.61 o 
   9   3  11       19.01       18.13      2.53 o 
  10   3  11        3.42        3.25      2.04 o 
  11   3  11      113.14      111.88      5.38 o 
  12   3  11       24.30       15.22      3.07 o 
  13   3  11        8.08        4.41      4.37 o 
  14   3  11      109.17      132.74      6.68 o 
 -13   4  11        0.16       -0.93      2.99 o 
 -12   4  11        0.81        0.07      2.55 o 
 -11   4  11       60.63       52.28      5.13 o 
 -10   4  11       12.47       10.27      2.87 o 
  -9   4  11       18.39       15.93      3.08 o 
  -8   4  11       76.34       79.96      4.96 o 
  -7   4  11       20.83       21.70      2.92 o 
  -6   4  11        0.81       -0.15      2.06 o 
  -5   4  11      275.66      293.59      8.16 o 
  -4   4  11        7.24        6.16      2.26 o 
  -3   4  11       53.70       51.54      4.46 o 
  -2   4  11       78.92       70.32      4.44 o 
  -1   4  11       75.33       74.09      4.57 o 
   0   4  11        9.05        6.68      3.87 o 
   1   4  11       20.09       18.61      3.38 o 
   2   4  11       16.03       16.87      3.17 o 
   3   4  11      106.38      112.64      6.34 o 
   4   4  11       71.07       54.01      4.80 o 
   5   4  11       12.37        8.27      4.66 o 
   6   4  11       17.16       18.55      3.19 o 
   7   4  11       63.26       61.28      4.97 o 
   8   4  11       57.81       57.18      5.71 o 
   9   4  11        1.46       -1.17      2.83 o 
  10   4  11       88.95       99.46      6.93 o 
  11   4  11      131.61      152.82      8.46 o 
  12   4  11        2.36        3.87      3.50 o 
  -9   5  11       41.57       38.70      4.55 o 
  -8   5  11       10.23        0.05      5.20 o 
  -7   5  11        9.21        2.70      3.04 o 
  -6   5  11       28.65        2.68     17.57 o 
  -5   5  11       67.29       76.76     20.06 o 
  -4   5  11       48.29       49.59      5.00 o 
  -3   5  11        8.42       -0.62      4.71 o 
  -2   5  11        0.27       -2.68      2.85 o 
  -1   5  11        0.64        0.01      2.90 o 
   0   5  11       10.49        4.43      5.38 o 
   1   5  11       43.45       32.47      5.51 o 
   2   5  11      109.99       98.26      8.26 o 
   3   5  11        0.01        0.66      3.72 o 
   4   5  11        7.45        5.37      4.31 o 
   5   5  11        0.21        4.02      6.76 o 
   6   5  11       40.35       40.47      7.04 o 
   7   5  11       24.10       24.64      6.24 o 
   8   5  11       15.48       18.88      8.37 o 
 -17   0  12       39.84       30.36      9.38 o 
 -16   0  12        0.12       -2.57      3.84 o 
 -15   0  12      101.12       77.59      7.57 o 
 -14   0  12       74.35       67.31      6.81 o 
 -13   0  12        9.45        6.43      3.77 o 
 -12   0  12       78.21       69.91      5.75 o 
 -11   0  12      306.99      291.62      9.79 o 
 -10   0  12      152.74      141.49      7.36 o 
  -9   0  12      636.46      626.77     12.76 o 
  -8   0  12      739.30      711.68     12.37 o 
  -7   0  12      894.92      878.46     13.30 o 
  -6   0  12     2323.45     2335.86     17.83 o 
  -5   0  12      281.13      253.26      8.66 o 
  -4   0  12      120.44      129.52      6.57 o 
  -3   0  12       40.31       41.29     12.54 o 
  -2   0  12        0.10       -1.18      1.56 o 
  -1   0  12      285.66      290.18     17.00 o 
   0   0  12       10.29       16.56      2.22 o 
   1   0  12      296.42      309.20      7.10 o 
   2   0  12       48.28       44.13      3.44 o 
   3   0  12      341.88      323.50      7.12 o 
   4   0  12       75.70       70.95      4.17 o 
   5   0  12       50.26       57.71      9.31 o 
   6   0  12      476.05      473.38      8.95 o 
   7   0  12     1301.95     1334.86     30.51 o 
   8   0  12       17.39       19.17      2.83 o 
   9   0  12      166.55      139.25      5.89 o 
  10   0  12     1165.48     1124.53     17.26 o 
  11   0  12        5.03        6.33      2.59 o 
  12   0  12        2.71        6.03      2.66 o 
  13   0  12       67.92       76.53      5.72 o 
  14   0  12        7.35       12.36      3.20 o 
  15   0  12       71.02       69.04     11.34 o 
  16   0  12        0.79        0.52      2.93 o 
 -16   1  12        0.01       -2.00      2.35 o 
 -15   1  12       43.31       -1.68     11.23 o 
 -14   1  12       42.91       35.86      3.83 o 
 -13   1  12       51.25       35.35     10.92 o 
 -12   1  12       41.20       43.65      3.33 o 
 -11   1  12       47.70       49.44      3.97 o 
 -10   1  12        0.53        1.66      1.54 o 
  -9   1  12        3.71        9.96      3.17 o 
  -8   1  12      100.90       99.91      3.76 o 
  -7   1  12        1.95        2.40      1.38 o 
  -6   1  12      366.25      359.69      6.07 o 
  -5   1  12      532.25      525.70      7.06 o 
  -4   1  12       14.20       10.29      1.85 o 
  -3   1  12      210.20      230.96      9.53 o 
  -2   1  12      172.98      178.19      4.29 o 
  -1   1  12      155.25      163.05     10.11 o 
   0   1  12      116.97      118.82      4.03 o 
   1   1  12       47.40       55.07      2.75 o 
   2   1  12        3.47        3.25      1.74 o 
   3   1  12      108.32      116.98      3.87 o 
   4   1  12       67.39       66.90      3.29 o 
   5   1  12       58.66       60.53      7.81 o 
   6   1  12       35.49       28.33      2.40 o 
   7   1  12      103.87      115.18      8.49 o 
   8   1  12      107.62      110.39      4.08 o 
   9   1  12       74.22       82.82      4.00 o 
  10   1  12      100.99      101.49      4.14 o 
  11   1  12      301.87      297.08      8.11 o 
  12   1  12       34.76       33.03      3.15 o 
  13   1  12        0.20       -0.75      1.90 o 
  14   1  12        6.43        6.97      2.30 o 
  15   1  12       84.48       70.80      8.57 o 
  16   1  12       44.79       41.97      4.04 o 
 -16   2  12       21.27       40.98     12.52 o 
 -15   2  12        8.84       -2.68     12.55 o 
 -14   2  12       70.45       63.05      4.91 o 
 -13   2  12        0.95        1.22     10.84 o 
 -12   2  12        0.04        0.23      2.25 o 
 -11   2  12       14.67       24.84      4.62 o 
 -10   2  12       63.32       65.81      3.76 o 
  -9   2  12       32.28       30.51      3.92 o 
  -8   2  12        2.66        4.43      1.57 o 
  -7   2  12        0.51        1.95      1.54 o 
  -6   2  12      268.65      256.96      5.09 o 
  -5   2  12      217.74      221.27      5.54 o 
  -4   2  12       81.20       75.71      3.90 o 
  -3   2  12      242.32      233.10      8.15 o 
  -2   2  12       26.79       21.62      2.42 o 
  -1   2  12       51.66       53.22      7.16 o 
   0   2  12      485.83      500.64      7.92 o 
   1   2  12       44.25       42.77      2.78 o 
   2   2  12      225.53      228.36      5.10 o 
   3   2  12        1.17       -1.37      1.37 o 
   4   2  12       69.34       65.20      3.25 o 
   5   2  12       15.59        9.01      6.11 o 
   6   2  12       17.25       17.62      2.12 o 
   7   2  12      388.26      416.91     12.07 o 
   8   2  12       86.77       88.48      4.21 o 
   9   2  12       30.56       32.62      2.90 o 
  10   2  12       29.75       25.64      2.99 o 
  11   2  12      138.37      133.38      5.77 o 
  12   2  12      109.59      103.93      5.31 o 
  13   2  12       22.56       31.39     12.51 o 
  14   2  12       35.00       32.97      3.68 o 
  15   2  12       25.03       38.77      7.60 o 
 -14   3  12        9.58        7.67      4.01 o 
 -13   3  12        1.26       -6.35     13.30 o 
 -12   3  12       16.15        7.90      2.66 o 
 -11   3  12       70.42       81.80      6.77 o 
 -10   3  12        8.80        3.69      2.19 o 
  -9   3  12       15.08        8.78      5.48 o 
  -8   3  12       70.40       75.07      4.24 o 
  -7   3  12       27.63       24.51      3.22 o 
  -6   3  12      133.35      147.83      5.54 o 
  -5   3  12       25.01       22.55      2.95 o 
  -4   3  12       71.32       66.51      4.92 o 
  -3   3  12      208.73      218.65      9.55 o 
  -2   3  12      311.77      324.88      8.98 o 
  -1   3  12       39.10       49.75      6.33 o 
   0   3  12        9.37        9.62      2.73 o 
   1   3  12       37.75       40.44      3.97 o 
   2   3  12        4.61        2.07      2.84 o 
   3   3  12        0.37       -1.05      1.81 o 
   4   3  12        1.17        5.27      2.14 o 
   5   3  12      377.75      371.50     14.08 o 
   6   3  12      342.79      362.23      8.49 o 
   7   3  12      342.45      343.25     16.49 o 
   8   3  12       55.12       46.25      3.58 o 
   9   3  12      108.84      102.05      5.15 o 
  10   3  12       15.30       10.67      3.18 o 
  11   3  12        9.43       10.31      2.73 o 
  12   3  12       12.94        9.21      2.70 o 
  13   3  12       26.60       28.85     14.90 o 
 -12   4  12        0.81        2.60      2.70 o 
 -11   4  12       45.61       55.69      7.99 o 
 -10   4  12      106.56       93.22      6.13 o 
  -9   4  12       45.09       50.93      7.94 o 
  -8   4  12       39.28       38.95      3.92 o 
  -7   4  12       71.85       73.22      4.95 o 
  -6   4  12       13.46        7.44      3.32 o 
  -5   4  12       16.76       10.91      2.71 o 
  -4   4  12       47.49       39.71      3.70 o 
  -3   4  12        0.41        4.39      5.59 o 
  -2   4  12       13.12       12.22      3.09 o 
  -1   4  12       28.10       19.43      6.10 o 
   0   4  12      182.95      173.30      7.80 o 
   1   4  12        0.57        2.39      2.75 o 
   2   4  12       11.06       11.28      3.78 o 
   3   4  12        1.35        3.10      2.90 o 
   4   4  12        0.60        2.35      2.81 o 
   5   4  12      202.86      207.24      9.97 o 
   6   4  12        9.84       12.96      3.66 o 
   7   4  12        2.13        4.79      6.43 o 
   8   4  12       14.60       14.72      3.36 o 
   9   4  12       37.60       34.25      4.42 o 
  10   4  12        6.31       16.64      4.59 o 
  11   4  12       74.90       68.92      6.26 o 
  -7   5  12        1.71        1.40      3.05 o 
  -6   5  12       33.15       33.45      4.74 o 
  -5   5  12       16.75        4.48      3.63 o 
  -4   5  12        6.43        0.36      2.98 o 
  -3   5  12       24.82       28.33      9.50 o 
  -2   5  12       41.93       36.57      6.04 o 
  -1   5  12       69.60       66.84     10.28 o 
   0   5  12        0.81       -3.64      3.64 o 
   1   5  12        0.80        0.85      4.26 o 
   2   5  12       24.67       13.35      5.41 o 
   3   5  12        5.35        2.60      4.23 o 
   4   5  12       13.42        5.98      4.49 o 
   5   5  12        6.66       24.08      9.88 o 
   6   5  12        3.37        3.23      4.56 o 
   7   5  12        7.38       14.63      9.72 o 
 -16   1  13       41.99       61.00      5.35 o 
 -15   1  13        1.65       -0.30      2.72 o 
 -14   1  13        1.42       -0.19      2.68 o 
 -13   1  13        0.69        2.62      2.02 o 
 -12   1  13        3.25        5.24      3.47 o 
 -11   1  13        0.79       -1.57      1.74 o 
 -10   1  13        7.51        3.80      1.82 o 
  -9   1  13        5.73        6.75      3.21 o 
  -8   1  13       11.30       13.49      2.31 o 
  -7   1  13       19.71       31.79      9.76 o 
  -6   1  13       10.50       -2.10      8.46 o 
  -5   1  13       66.29       71.42      3.83 o 
  -4   1  13      298.33      296.53      6.45 o 
  -3   1  13       35.05       30.98      2.77 o 
  -2   1  13        6.27        5.08      1.59 o 
  -1   1  13       44.78       40.78      3.27 o 
   0   1  13       88.87       78.46      3.57 o 
   1   1  13        5.86        3.88      8.16 o 
   2   1  13       12.13       11.41      7.46 o 
   3   1  13       46.29       44.86      2.70 o 
   4   1  13       15.78       16.04      2.96 o 
   5   1  13      151.43      164.10      5.10 o 
   6   1  13        3.13        3.29      1.59 o 
   7   1  13      289.23      292.03      7.18 o 
   8   1  13       76.30       74.57      3.71 o 
   9   1  13       17.56       13.56      2.26 o 
  10   1  13        4.20        2.01      2.00 o 
  11   1  13       91.90      100.50      5.06 o 
  12   1  13        6.19        6.66      3.33 o 
  13   1  13       19.87       17.82      2.75 o 
  14   1  13       17.94       22.59      3.12 o 
  15   1  13       42.31       41.13      5.12 o 
 -15   2  13        3.88        7.68      3.25 o 
 -14   2  13        8.99       25.64     12.44 o 
 -13   2  13        4.18        2.88      2.56 o 
 -12   2  13        8.46       15.22      5.38 o 
 -11   2  13        0.76        2.75      2.85 o 
 -10   2  13        0.15       -1.63      2.05 o 
  -9   2  13        0.15        9.32      3.39 o 
  -8   2  13        2.53        3.70      2.00 o 
  -7   2  13       46.36       51.07     10.00 o 
  -6   2  13       21.12       16.47      8.77 o 
  -5   2  13       45.47       43.06      3.28 o 
  -4   2  13        5.91        4.72      3.12 o 
  -3   2  13       58.59       56.17      3.65 o 
  -2   2  13      262.89      281.00      7.00 o 
  -1   2  13      196.53      212.15      5.99 o 
   0   2  13       37.15       32.27      2.90 o 
   1   2  13       23.98       37.37     10.81 o 
   2   2  13       66.96       50.95     11.96 o 
   3   2  13       60.16       58.14      3.37 o 
   4   2  13       51.32       46.90      3.41 o 
   5   2  13      153.77      144.24      4.76 o 
   6   2  13        2.73        3.22      1.66 o 
   7   2  13       43.51       43.37      4.46 o 
   8   2  13       23.59       18.68      2.47 o 
   9   2  13        3.98        6.86      2.19 o 
  10   2  13        1.55        2.02      2.11 o 
  11   2  13       98.80       99.29      5.24 o 
  12   2  13      102.14      105.38      5.43 o 
  13   2  13        0.78        0.11      2.45 o 
  14   2  13        1.37       -0.55      2.56 o 
 -13   3  13       23.15       28.09      4.15 o 
 -12   3  13       10.99       10.59      4.77 o 
 -11   3  13       76.32       76.86      5.08 o 
 -10   3  13        8.64       11.27      2.66 o 
  -9   3  13        1.55       10.97      3.98 o 
  -8   3  13       27.27       21.13      3.15 o 
  -7   3  13      177.42      209.45     18.78 o 
  -6   3  13      150.67      183.00     18.06 o 
  -5   3  13      141.76      145.32      7.00 o 
  -4   3  13       51.38       46.60      5.11 o 
  -3   3  13       24.34       23.03      3.44 o 
  -2   3  13       22.78       22.57      3.38 o 
  -1   3  13       32.43       26.97      4.50 o 
   0   3  13      301.72      304.66      9.90 o 
   1   3  13       59.60       49.92      4.43 o 
   2   3  13        0.92        2.96      2.52 o 
   3   3  13        4.82        4.69      2.69 o 
   4   3  13       15.16        9.70      3.74 o 
   5   3  13      208.52      214.30      7.39 o 
   6   3  13        0.41        1.92      2.32 o 
   7   3  13       21.57       21.51      4.59 o 
   8   3  13       68.81       53.50      4.25 o 
   9   3  13      202.52      209.69      7.88 o 
  10   3  13      133.57      132.80      6.43 o 
  11   3  13      207.23      197.56      7.43 o 
  12   3  13       23.25       13.52      4.50 o 
 -10   4  13        6.40        0.08      2.81 o 
  -9   4  13       21.80       10.55      5.57 o 
  -8   4  13      170.75      185.17      8.58 o 
  -7   4  13       90.86      114.03     18.97 o 
  -6   4  13      136.07      127.03     20.61 o 
  -5   4  13       84.26       87.14      6.06 o 
  -4   4  13       39.71       32.46      5.33 o 
  -3   4  13       53.58       57.15      5.16 o 
  -2   4  13       30.61       20.76      3.75 o 
  -1   4  13       17.35        7.37      4.83 o 
   0   4  13        0.31       -2.53      2.61 o 
   1   4  13       66.09       55.72      5.07 o 
   2   4  13       39.97       48.90      4.91 o 
   3   4  13       46.81       52.65      5.07 o 
   4   4  13       13.76        7.09      5.12 o 
   5   4  13       19.64       18.00      3.91 o 
   6   4  13       30.41       44.43      5.36 o 
   7   4  13        7.55       16.23      5.99 o 
   8   4  13       22.33       18.55      3.80 o 
   9   4  13       18.99       20.66      3.96 o 
  10   4  13      217.64      241.00     10.54 o 
  -6   5  13       38.54       36.65     13.17 o 
  -5   5  13        7.34        3.87      4.72 o 
  -4   5  13        4.47       -6.54      6.54 o 
  -3   5  13        1.57        1.06      4.01 o 
  -2   5  13        0.86        1.80      4.00 o 
  -1   5  13       26.02       30.81      7.59 o 
   0   5  13        0.41       -1.80      4.12 o 
   1   5  13        8.82        4.73      4.64 o 
   2   5  13       12.28        6.45      4.73 o 
   3   5  13       38.22       52.82      6.70 o 
   4   5  13        0.31        1.49      6.98 o 
   5   5  13        2.22       -0.11      4.55 o 
 -15   0  14       31.02       38.47      9.27 o 
 -14   0  14       20.82       31.68      7.66 o 
 -13   0  14        3.71        9.16      5.73 o 
 -12   0  14       11.13       19.45      7.93 o 
 -11   0  14        8.28       15.88      4.67 o 
 -10   0  14      218.36      254.76     11.73 o 
  -9   0  14       25.42       32.75      5.51 o 
  -8   0  14       23.26       14.34      4.44 o 
  -7   0  14      728.24      677.99     16.24 o 
  -6   0  14       88.94       67.62      6.55 o 
  -5   0  14      180.49      188.07     10.14 o 
  -4   0  14      192.85      178.76     11.19 o 
  -3   0  14       20.55       23.42      3.68 o 
  -2   0  14        1.03        1.32      9.95 o 
  -1   0  14       56.85       58.94      4.40 o 
   0   0  14        1.79        1.05      2.00 o 
   1   0  14      234.56      243.45      7.01 o 
   2   0  14      143.24      141.66      7.28 o 
   3   0  14      133.19      127.71      6.91 o 
   4   0  14       83.12       93.90     11.41 o 
   5   0  14        5.92        9.04      2.86 o 
   6   0  14       63.40       83.17     10.92 o 
   7   0  14       15.86       15.45      3.24 o 
   8   0  14       91.16       76.84      5.78 o 
   9   0  14       43.24       46.10      5.59 o 
  10   0  14       19.01       18.35      4.39 o 
  11   0  14        1.76       -2.03      3.25 o 
  12   0  14       48.94       51.81     11.66 o 
  13   0  14       12.03       17.75      4.35 o 
  14   0  14       60.38       53.10     11.87 o 
 -15   1  14       11.59       10.76      4.80 o 
 -14   1  14        1.47       -1.12      3.87 o 
 -13   1  14       25.58       20.18      4.09 o 
 -12   1  14        0.71       -0.73      6.25 o 
 -11   1  14       11.08        9.87      3.07 o 
 -10   1  14       20.75       24.59      5.33 o 
  -9   1  14       40.86       45.09      4.29 o 
  -8   1  14      391.76      388.87      9.72 o 
  -7   1  14       83.26       94.39      4.65 o 
  -6   1  14      127.55      115.64      4.96 o 
  -5   1  14       59.32       55.96      3.58 o 
  -4   1  14        1.44        7.38      5.75 o 
  -3   1  14      161.12      155.81      5.53 o 
  -2   1  14      380.80      404.87     12.31 o 
  -1   1  14      153.83      155.63      5.06 o 
   0   1  14      260.77      266.78      6.04 o 
   1   1  14      377.97      380.74      6.15 o 
   2   1  14       43.75       48.00      2.85 o 
   3   1  14       11.87       11.43      1.83 o 
   4   1  14       84.44       85.86      8.34 o 
   5   1  14        8.69       10.07      1.95 o 
   6   1  14      150.64      152.13      8.01 o 
   7   1  14       46.39       45.26      3.10 o 
   8   1  14       83.65       84.47      4.47 o 
   9   1  14        0.73        0.34      2.50 o 
  10   1  14       75.94       70.90      4.56 o 
  11   1  14       25.90       32.55      3.39 o 
  12   1  14        0.64        0.38      2.31 o 
  13   1  14        6.13        5.00      2.55 o 
  14   1  14       39.43       25.03      8.23 o 
 -14   2  14       69.11       79.48      6.38 o 
 -13   2  14        0.00        8.66      3.74 o 
 -12   2  14       58.94       80.85      8.01 o 
 -11   2  14        0.02        2.66      3.38 o 
 -10   2  14        0.37        5.03      5.57 o 
  -9   2  14        9.39        5.94      2.69 o 
  -8   2  14        1.79        0.55      2.37 o 
  -7   2  14       20.41       17.23      3.55 o 
  -6   2  14        1.64        3.38      2.24 o 
  -5   2  14       28.66       25.93      3.26 o 
  -4   2  14      105.26      118.55      6.83 o 
  -3   2  14       27.54       26.00      2.86 o 
  -2   2  14      265.97      286.03     11.77 o 
  -1   2  14        0.52       -0.35      1.86 o 
   0   2  14      166.92      178.27      6.17 o 
   1   2  14        2.30        4.70      2.51 o 
   2   2  14       39.22       38.53      2.93 o 
   3   2  14       55.48       69.38      3.78 o 
   4   2  14      129.85      129.88      7.85 o 
   5   2  14       59.41       50.46      3.21 o 
   6   2  14       26.69       30.40      5.78 o 
   7   2  14        7.32        6.69      2.08 o 
   8   2  14       34.70       33.26      3.08 o 
   9   2  14       36.45       31.95      3.33 o 
  10   2  14       13.51       13.83      2.66 o 
  11   2  14        9.51        8.82      2.72 o 
  12   2  14       59.31       73.56     14.30 o 
  13   2  14       14.81       17.61      3.26 o 
 -12   3  14        3.26       -1.17      8.77 o 
 -11   3  14       30.34       28.47      4.80 o 
 -10   3  14       63.26       65.43      8.19 o 
  -9   3  14       52.77       48.61      4.96 o 
  -8   3  14        0.02       -2.63      2.63 o 
  -7   3  14      149.63      155.77      6.84 o 
  -6   3  14      189.75      198.76      8.38 o 
  -5   3  14       29.27       25.80      3.79 o 
  -4   3  14       48.51       57.24      6.30 o 
  -3   3  14        0.12        2.74      2.60 o 
  -2   3  14       34.11       27.25      6.24 o 
  -1   3  14        0.36        0.56      2.39 o 
   0   3  14        7.26        5.12      2.85 o 
   1   3  14       35.21       42.96      4.50 o 
   2   3  14        5.96       -0.77      2.69 o 
   3   3  14        5.29        9.17      2.72 o 
   4   3  14        4.79       11.92      8.07 o 
   5   3  14        0.00        3.54      2.85 o 
   6   3  14       72.13       72.11     10.73 o 
   7   3  14       14.88       10.84      3.05 o 
   8   3  14       18.28       14.39      3.31 o 
   9   3  14      103.40      102.13      5.52 o 
  10   3  14       24.45       16.56      3.41 o 
  11   3  14       36.72       41.33      4.31 o 
  -9   4  14        0.35       -1.33      3.76 o 
  -8   4  14        0.48       -0.35      3.09 o 
  -7   4  14        0.12        1.82      3.54 o 
  -6   4  14       69.79       65.47      5.54 o 
  -5   4  14       75.01       68.91      5.88 o 
  -4   4  14       41.91       45.64      7.55 o 
  -3   4  14        0.02       -1.59      2.79 o 
  -2   4  14       60.35       66.76      7.68 o 
  -1   4  14        5.17        3.38      3.01 o 
   0   4  14       48.27       45.37      5.01 o 
   1   4  14       19.83       14.88      4.19 o 
   2   4  14        0.74       -0.47      2.81 o 
   3   4  14        2.86       -2.37      2.69 o 
   4   4  14        8.09        8.22      7.41 o 
   5   4  14       54.38       43.01      5.51 o 
   6   4  14       51.35       60.87      7.94 o 
   7   4  14        6.01        4.81      3.65 o 
   8   4  14        0.64       -2.48      3.58 o 
  -2   5  14       28.50       26.42      9.99 o 
  -1   5  14      177.89      188.27     11.60 o 
   0   5  14       16.22        6.08      4.90 o 
   1   5  14       15.77       16.89      5.94 o 
 -14   1  15       30.32       35.59      5.79 o 
 -13   1  15        6.65       23.39      5.97 o 
 -12   1  15        0.40        7.63      3.53 o 
 -11   1  15        0.00       -1.49      2.55 o 
 -10   1  15       40.39       48.68      5.38 o 
  -9   1  15       47.77       45.12      4.45 o 
  -8   1  15      106.30      128.56     14.01 o 
  -7   1  15      331.97      366.11     20.30 o 
  -6   1  15        0.17        0.54      2.14 o 
  -5   1  15        7.89        6.32      3.56 o 
  -4   1  15       48.22       38.96      3.53 o 
  -3   1  15      232.02      248.10      7.50 o 
  -2   1  15      119.42      113.35      5.29 o 
  -1   1  15      117.16      109.71      5.36 o 
   0   1  15       31.84       31.38      7.06 o 
   1   1  15       37.28       42.38     10.41 o 
   2   1  15        9.43        6.71      1.96 o 
   3   1  15        4.02        4.33      2.85 o 
   4   1  15       20.47       18.92      2.35 o 
   5   1  15       17.29       18.09      2.33 o 
   6   1  15      144.28      147.54      6.02 o 
   7   1  15        0.10        0.15      1.86 o 
   8   1  15        6.76       16.78     12.45 o 
   9   1  15      352.97      331.65      8.40 o 
  10   1  15        0.14       -0.53      2.35 o 
  11   1  15       18.46       18.45      4.17 o 
  12   1  15        9.39        8.42      3.19 o 
  13   1  15       24.07       26.34      3.77 o 
 -13   2  15        2.09        8.58      5.88 o 
 -12   2  15        5.02        5.91      3.83 o 
 -11   2  15        8.17       18.50      4.19 o 
 -10   2  15       19.89       22.07      5.27 o 
  -9   2  15       19.26       26.55      4.03 o 
  -8   2  15        4.90       14.40      9.65 o 
  -7   2  15        8.57       12.52      3.32 o 
  -6   2  15       27.00       22.66      3.47 o 
  -5   2  15        0.35       -3.71      3.86 o 
  -4   2  15       20.45       19.93      3.16 o 
  -3   2  15      197.48      190.05      7.07 o 
  -2   2  15       40.99       41.10      4.40 o 
  -1   2  15       37.10       26.62      3.32 o 
   0   2  15       12.04       25.98     11.18 o 
   1   2  15       13.25       16.49     10.39 o 
   2   2  15        6.44        7.00      2.29 o 
   3   2  15       22.08       18.01      3.43 o 
   4   2  15       64.22       65.39      3.67 o 
   5   2  15      148.72      153.44      5.32 o 
   6   2  15      138.76      139.45      5.31 o 
   7   2  15       52.89       48.11      3.61 o 
   8   2  15       20.28       12.66     14.15 o 
   9   2  15        7.42        7.01      2.38 o 
  10   2  15       26.29       30.31      3.37 o 
  11   2  15        0.64       -2.14      3.87 o 
  12   2  15       18.02       24.00      3.70 o 
 -11   3  15       29.21       22.50      4.72 o 
 -10   3  15        9.19        3.86      5.63 o 
  -9   3  15        7.16        8.06      3.16 o 
  -8   3  15        5.07        0.30     12.65 o 
  -7   3  15       10.00       13.24     12.37 o 
  -6   3  15       13.29       13.71      3.38 o 
  -5   3  15        1.50        0.01      4.30 o 
  -4   3  15        0.68        0.92      2.58 o 
  -3   3  15        4.20        4.92      3.04 o 
  -2   3  15       27.61       25.32      5.36 o 
  -1   3  15        8.44       12.05      3.21 o 
   0   3  15       54.40       51.66     14.79 o 
   1   3  15        6.68       -4.84     12.85 o 
   2   3  15      113.40      118.60      6.88 o 
   3   3  15       28.20       29.35      5.07 o 
   4   3  15       10.54       10.56      3.26 o 
   5   3  15       35.39       39.63      4.44 o 
   6   3  15       38.21       37.28      6.36 o 
   7   3  15       25.17       24.61      3.76 o 
   8   3  15        1.20       13.02     16.20 o 
   9   3  15        1.18        5.23      3.02 o 
  10   3  15        2.24       -1.74      2.72 o 
  -7   4  15        1.44        2.05      3.46 o 
  -6   4  15       57.75       62.90      5.58 o 
  -5   4  15        8.24        3.20      5.30 o 
  -4   4  15       48.50       49.70      5.41 o 
  -3   4  15      123.56      120.38      7.45 o 
  -2   4  15       76.11       88.56      6.93 o 
  -1   4  15        8.24        7.53      3.37 o 
   0   4  15        5.68        1.17     16.63 o 
   1   4  15       71.36       76.60      6.14 o 
   2   4  15        0.51        1.10      3.16 o 
   3   4  15        6.85        4.63      5.33 o 
   4   4  15       23.54       26.67      4.54 o 
   5   4  15       63.80       54.33      6.12 o 
   6   4  15        5.20        0.75      6.23 o 
   7   4  15        0.03        2.55      5.00 o 
 -13   0  16        1.34       -5.19      5.19 o 
 -12   0  16       31.97       33.87      6.00 o 
 -11   0  16       26.04       28.81      8.66 o 
 -10   0  16      272.51      237.85     13.00 o 
  -9   0  16      238.75      244.12     12.89 o 
  -8   0  16      450.12      363.67     13.22 o 
  -7   0  16      193.48      208.91     11.77 o 
  -6   0  16       13.42        7.48      4.03 o 
  -5   0  16       92.90       87.48      8.43 o 
  -4   0  16      140.33      145.51      9.64 o 
  -3   0  16      217.29      204.94     15.68 o 
  -2   0  16      232.32      225.36      9.71 o 
  -1   0  16        4.20        1.88      2.60 o 
   0   0  16       54.25       57.89      4.65 o 
   1   0  16      450.50      424.55     11.17 o 
   2   0  16      330.00      356.18      9.49 o 
   3   0  16        9.60        7.35      7.88 o 
   4   0  16       13.13       14.37      3.46 o 
   5   0  16      172.12      167.19     14.15 o 
   6   0  16        0.42        2.29      2.70 o 
   7   0  16      130.05      134.74      7.95 o 
   8   0  16      505.96      500.50     12.62 o 
   9   0  16       15.83       19.52      4.93 o 
  10   0  16       17.99       19.95      4.66 o 
  11   0  16       14.93       13.94      4.76 o 
  12   0  16        6.68        3.22      4.28 o 
 -12   1  16        0.51        6.35      3.73 o 
 -11   1  16       11.35       20.95      5.72 o 
 -10   1  16       41.31       57.80      5.13 o 
  -9   1  16       17.09       21.42      3.60 o 
  -8   1  16      300.71      282.68      8.35 o 
  -7   1  16       29.02       21.87      3.61 o 
  -6   1  16        0.56        1.16      2.41 o 
  -5   1  16       23.57       32.29      6.27 o 
  -4   1  16        2.77       -0.64      2.12 o 
  -3   1  16       18.42       23.73      6.45 o 
  -2   1  16        6.97        9.37      2.36 o 
  -1   1  16        2.04        4.11      2.27 o 
   0   1  16       71.11       74.16      4.25 o 
   1   1  16        3.92        3.02      2.21 o 
   2   1  16       51.71       45.18      3.36 o 
   3   1  16       17.38       28.67      7.45 o 
   4   1  16       99.22      100.46      4.60 o 
   5   1  16        6.95       13.07      5.66 o 
   6   1  16       15.40       14.64      2.43 o 
   7   1  16       96.05       92.22      4.76 o 
   8   1  16       88.43       81.26      4.71 o 
   9   1  16       10.26        6.36      2.74 o 
  10   1  16        0.54        0.58      2.76 o 
  11   1  16        6.17        2.51     13.03 o 
  12   1  16       22.56       18.66      4.04 o 
 -11   2  16       31.56       28.47      9.97 o 
 -10   2  16       10.65       11.99      4.46 o 
  -9   2  16        0.65        2.82      3.81 o 
  -8   2  16        3.93        8.82      4.45 o 
  -7   2  16        0.04        5.56      3.04 o 
  -6   2  16        3.70        3.15      2.49 o 
  -5   2  16        0.98        8.68      5.78 o 
  -4   2  16       12.79       10.96      2.85 o 
  -3   2  16       22.93       29.71      5.57 o 
  -2   2  16      113.69      110.99      6.18 o 
  -1   2  16       68.22       75.39      4.94 o 
   0   2  16       14.68        4.28      3.11 o 
   1   2  16       94.43      103.69      5.65 o 
   2   2  16       87.21       82.69      5.13 o 
   3   2  16      230.52      247.79     11.88 o 
   4   2  16      149.54      160.06      6.93 o 
   5   2  16      179.56      194.34      9.18 o 
   6   2  16        0.02        0.61      1.94 o 
   7   2  16       44.54       47.47      3.74 o 
   8   2  16       42.05       38.64      3.64 o 
   9   2  16       17.70       17.61      2.88 o 
  10   2  16       19.52       14.75      3.21 o 
  11   2  16        5.52        9.63      3.52 o 
  -9   3  16        3.56        6.15      3.14 o 
  -8   3  16        5.70        2.51      4.11 o 
  -7   3  16        7.72        7.46      3.34 o 
  -6   3  16       35.94       35.44      4.40 o 
  -5   3  16      128.38      120.73      7.87 o 
  -4   3  16       16.81       17.73      3.59 o 
  -3   3  16       47.78       46.03      7.47 o 
  -2   3  16       27.64       25.52      4.08 o 
  -1   3  16       13.26        8.52      3.19 o 
   0   3  16        8.26       11.35      3.88 o 
   1   3  16        0.19        0.11      2.95 o 
   2   3  16        0.05       -2.47      2.75 o 
   3   3  16      168.60      181.39     12.26 o 
   4   3  16      244.46      257.44     10.02 o 
   5   3  16       72.94       87.33      9.98 o 
   6   3  16       50.67       49.19      5.52 o 
   7   3  16       11.37        9.61      4.08 o 
   8   3  16       15.43       23.49      4.77 o 
  -5   4  16       26.85       28.33      5.30 o 
  -4   4  16        3.92        0.60      3.39 o 
  -3   4  16       29.15       28.03      7.43 o 
  -2   4  16       86.29       77.18      6.47 o 
  -1   4  16        0.01        4.50      3.45 o 
   0   4  16        5.05        7.58      4.49 o 
   1   4  16        2.52        4.40      3.43 o 
   2   4  16       17.56       16.67      4.16 o 
   3   4  16        5.40        5.66      8.10 o 
   4   4  16        0.39        5.28      3.60 o 
 -11   1  17        5.97       21.38      5.35 o 
 -10   1  17        0.02        5.37      3.11 o 
  -9   1  17       13.53       43.64     11.95 o 
  -8   1  17       30.40       83.53     13.63 o 
  -7   1  17       12.00       10.36      3.17 o 
  -6   1  17       17.24       20.49      4.54 o 
  -5   1  17       20.87       20.91      3.39 o 
  -4   1  17        0.05        2.60      2.28 o 
  -3   1  17        5.62        7.48      3.81 o 
  -2   1  17       76.30       74.87      4.82 o 
  -1   1  17        5.54       21.43      7.45 o 
   0   1  17       91.47      117.85     14.24 o 
   1   1  17      123.16      110.46      5.77 o 
   2   1  17        3.61        3.53      3.54 o 
   3   1  17        3.29        3.29      2.09 o 
   4   1  17       62.10       56.35      3.78 o 
   5   1  17       34.29       35.62      4.10 o 
   6   1  17        1.03       -1.79      1.79 o 
   7   1  17        0.34       16.34      8.10 o 
   8   1  17        2.12       18.45     14.67 o 
   9   1  17        7.41        7.06      3.31 o 
  10   1  17       12.17       18.24      4.74 o 
 -10   2  17        3.26        0.31      3.69 o 
  -9   2  17       18.92       45.32     14.10 o 
  -8   2  17        5.64        2.76     12.68 o 
  -7   2  17        2.72        3.79      3.48 o 
  -6   2  17        6.38       15.21      5.27 o 
  -5   2  17      152.51      154.09      8.46 o 
  -4   2  17        0.80        2.25      3.15 o 
  -3   2  17        2.53        0.29      4.67 o 
  -2   2  17        2.28        2.57      3.08 o 
  -1   2  17        3.10       -2.96     10.24 o 
   0   2  17        1.76        8.16     11.59 o 
   1   2  17        0.01       -2.62      2.62 o 
   2   2  17       84.02       75.01      5.91 o 
   3   2  17       28.23       31.09      4.02 o 
   4   2  17        0.75        1.78      2.76 o 
   5   2  17        5.40        9.68      4.70 o 
   6   2  17       10.25       10.11      2.74 o 
   7   2  17        6.46        0.75     15.61 o 
   8   2  17       21.59       48.19     19.00 o 
   9   2  17        0.65       -0.01      2.84 o 
  -7   3  17        6.19        7.60      3.57 o 
  -6   3  17       13.74       13.86      5.43 o 
  -5   3  17        0.59        3.28      3.27 o 
  -4   3  17        9.59       17.58      3.94 o 
  -3   3  17       35.38       43.43      5.84 o 
  -2   3  17        2.13       -2.74      2.74 o 
  -1   3  17        8.36       17.71     13.29 o 
   0   3  17       13.29       34.91     15.94 o 
   1   3  17       65.42       73.62      5.87 o 
   2   3  17      104.39      111.43      7.06 o 
   3   3  17        0.02        3.11      3.24 o 
   4   3  17       14.37       18.46      4.01 o 
   5   3  17        2.13        3.66      5.78 o 
   6   3  17       19.45       10.30      4.18 o 
 -10   0  18      111.03       98.78      9.29 o 
  -9   0  18      171.98      186.09     10.58 o 
  -8   0  18        9.21       14.32      4.92 o 
  -7   0  18        0.77        3.77      3.99 o 
  -6   0  18       63.04       77.80      8.82 o 
  -5   0  18        0.21       -0.83      3.46 o 
  -4   0  18       16.92       14.26     10.28 o 
  -3   0  18        7.43        0.74      3.42 o 
  -2   0  18        2.71        1.48      3.54 o 
  -1   0  18       82.13       78.99      7.13 o 
   0   0  18       89.30       79.57      6.71 o 
   1   0  18      446.03      445.46     13.26 o 
   2   0  18      181.72      204.75     16.50 o 
   3   0  18       12.55       14.59      3.50 o 
   4   0  18        9.80       26.71      9.77 o 
   5   0  18        8.20        4.85      3.57 o 
   6   0  18       19.47       17.54      4.20 o 
   7   0  18       47.86       64.22      6.07 o 
   8   0  18        0.38        1.00      4.26 o 
   9   0  18        3.66        4.61      4.88 o 
  -9   1  18        1.04        6.39      4.15 o 
  -8   1  18        0.45       -0.12      2.88 o 
  -7   1  18        1.98        3.68      2.91 o 
  -6   1  18       27.83       40.86      6.67 o 
  -5   1  18       16.82       22.59      3.73 o 
  -4   1  18        1.36       20.37      6.86 o 
  -3   1  18       29.59       33.53      3.77 o 
  -2   1  18        7.26        4.18      2.49 o 
  -1   1  18      112.38      106.18      5.39 o 
   0   1  18        0.48        3.98      2.57 o 
   1   1  18       10.40        6.46      2.74 o 
   2   1  18       77.07       81.88      8.06 o 
   3   1  18       14.24       17.30      2.93 o 
   4   1  18       46.54       54.92      6.86 o 
   5   1  18        3.80        6.30      2.42 o 
   6   1  18       71.05       77.84      4.54 o 
   7   1  18        6.72        7.41      3.40 o 
   8   1  18        0.29       -2.25      2.57 o 
  -8   2  18       11.18       20.71      4.89 o 
  -7   2  18        1.01       -2.15      3.31 o 
  -6   2  18       90.85       79.68      8.76 o 
  -5   2  18       30.02       30.43      4.72 o 
  -4   2  18      127.13      142.10      8.64 o 
  -3   2  18       45.58       54.52      5.63 o 
  -2   2  18        2.75        4.29      3.23 o 
  -1   2  18       25.86       26.99      4.71 o 
   0   2  18       49.58       47.79      5.57 o 
   1   2  18       39.89       41.11      5.06 o 
   2   2  18       11.28       11.50      8.65 o 
   3   2  18       54.18       54.10      5.14 o 
   4   2  18       16.49       41.12      8.10 o 
   5   2  18        4.34        4.03      3.23 o 
   6   2  18        1.31        2.31      3.03 o 
   7   2  18        6.65        4.07      3.78 o 
  -4   3  18        8.67        3.29      7.30 o 
  -3   3  18        3.75        2.88      3.38 o 
  -2   3  18        0.54        0.89      3.46 o 
  -1   3  18       18.57       16.72      4.51 o 
   0   3  18        7.26        5.42      3.51 o 
   1   3  18        0.16        4.04      3.50 o 
   2   3  18        0.36        1.41      3.43 o 
   3   3  18        0.18        3.59      3.41 o 
  -7   1  19       19.29       31.36      5.54 o 
  -6   1  19       25.85       31.87      4.48 o 
  -5   1  19       41.91       43.67      4.85 o 
  -4   1  19        2.86        9.46      4.64 o 
  -3   1  19       29.40       26.13      3.97 o 
  -2   1  19        1.84       26.37      8.58 o 
  -1   1  19       78.96       94.34     15.05 o 
   0   1  19       79.18       92.96      5.75 o 
   1   1  19       44.94       47.05      4.85 o 
   2   1  19       10.03       12.17      2.92 o 
   3   1  19        1.68        1.10      2.83 o 
   4   1  19      128.75      137.59      6.22 o 
   5   1  19        7.00        9.78      2.69 o 
   6   1  19       59.54       83.07     11.05 o 
  -5   2  19        8.83       16.23      7.32 o 
  -4   2  19        6.83       14.16      5.52 o 
  -3   2  19        1.15       -3.22      3.22 o 
  -2   2  19        3.42       20.52     12.88 o 
  -1   2  19       15.43       23.23     13.87 o 
   0   2  19        0.03        1.34      3.49 o 
   1   2  19        6.40       13.90      6.39 o 
   2   2  19       28.00       27.68      4.84 o 
   3   2  19       96.86      102.11      7.34 o 
   4   2  19        0.08       -4.88      4.88 o 
  -4   0  20        1.85        5.96      4.27 o 
  -3   0  20        0.92       -3.53      3.53 o 
  -2   0  20       28.46       23.83      5.77 o 
  -1   0  20       23.48       25.70      5.86 o 
   0   0  20        4.26        6.56      4.58 o 
   1   0  20       47.44       74.11     13.47 o 
   2   0  20       23.14       18.86      4.56 o 
   3   0  20      296.92      314.06     13.42 o 
  -3   1  20        0.03       -4.04      4.04 o 
  -2   1  20       25.66       20.28      4.18 o 
  -1   1  20        1.50        6.10      3.28 o 
   0   1  20       33.31       36.49      4.33 o 
   1   1  20        5.56       11.11      3.02 o 
   2   1  20       46.09       51.35      6.07 o 
                                                 
